# Supplementary material for: Association of endometriosis with hematuria markers: A Mendelian randomization study
Source: Medicine (Baltimore). 2026 Feb 20;105(8):e45026. doi: 10.1097/MD.0000000000045026 (PMC12928905; doi:10.1097/MD.0000000000045026)
Supplement: Supplementary file 2 [file medi-105-e45026-s002.xlsx]

## Sheet: labels
Tables	Label
Table1	Forward MR singlesnp
Table2	Forward MR heterogeneity
Table3	Forward MR OR
Table4	Forward MR pleiotropy
Table5	Forward MR leaveoneout
Table6	Reverse MR singlesnp
Table7	Reverse MR heterogeneity
Table8	Reverse MR OR
Table9	Reverse MR pleiotropy

## Sheet: Table1
exposure	outcome	id.exposure	id.outcome	samplesize	SNP	b	se	p
ALB || id:ukb-bub35-ALB	Endometriosis || id:finngen_R10_N14_ENDOMETRIOSIS	ukb-bub35-ALB	finngen_R10_N14_ENDOMETRIOSIS	128171	rs10004084	-0.147758	0.539036363636364	0.783996352383288
ALB || id:ukb-bub35-ALB	Endometriosis || id:finngen_R10_N14_ENDOMETRIOSIS	ukb-bub35-ALB	finngen_R10_N14_ENDOMETRIOSIS	128171	rs10213692	0.0420382	0.8036	0.95827986691358
ALB || id:ukb-bub35-ALB	Endometriosis || id:finngen_R10_N14_ENDOMETRIOSIS	ukb-bub35-ALB	finngen_R10_N14_ENDOMETRIOSIS	128171	rs10431421	0.601269461077844	0.80514371257485	0.455193191219501
ALB || id:ukb-bub35-ALB	Endometriosis || id:finngen_R10_N14_ENDOMETRIOSIS	ukb-bub35-ALB	finngen_R10_N14_ENDOMETRIOSIS	128171	rs10456852	0.795488888888889	0.760992592592593	0.295870172055323
ALB || id:ukb-bub35-ALB	Endometriosis || id:finngen_R10_N14_ENDOMETRIOSIS	ukb-bub35-ALB	finngen_R10_N14_ENDOMETRIOSIS	128171	rs1045806	-0.66067	0.244666666666667	0.00692798978517145
ALB || id:ukb-bub35-ALB	Endometriosis || id:finngen_R10_N14_ENDOMETRIOSIS	ukb-bub35-ALB	finngen_R10_N14_ENDOMETRIOSIS	128171	rs10469298	-0.164701	0.215036486486486	0.4437222289305
ALB || id:ukb-bub35-ALB	Endometriosis || id:finngen_R10_N14_ENDOMETRIOSIS	ukb-bub35-ALB	finngen_R10_N14_ENDOMETRIOSIS	128171	rs1050976	0.922285714285714	0.745335403726708	0.215934792475664
ALB || id:ukb-bub35-ALB	Endometriosis || id:finngen_R10_N14_ENDOMETRIOSIS	ukb-bub35-ALB	finngen_R10_N14_ENDOMETRIOSIS	128171	rs10746729	1.02139603960396	0.795371287128713	0.199080679063234
ALB || id:ukb-bub35-ALB	Endometriosis || id:finngen_R10_N14_ENDOMETRIOSIS	ukb-bub35-ALB	finngen_R10_N14_ENDOMETRIOSIS	128171	rs10841520	-0.53243	0.783692737430168	0.496893080924103
ALB || id:ukb-bub35-ALB	Endometriosis || id:finngen_R10_N14_ENDOMETRIOSIS	ukb-bub35-ALB	finngen_R10_N14_ENDOMETRIOSIS	128171	rs1110659	0.124361971830986	0.713638497652582	0.861657469639339
ALB || id:ukb-bub35-ALB	Endometriosis || id:finngen_R10_N14_ENDOMETRIOSIS	ukb-bub35-ALB	finngen_R10_N14_ENDOMETRIOSIS	128171	rs11136338	0.788785340314136	0.645942408376963	0.222033469556181
ALB || id:ukb-bub35-ALB	Endometriosis || id:finngen_R10_N14_ENDOMETRIOSIS	ukb-bub35-ALB	finngen_R10_N14_ENDOMETRIOSIS	128171	rs111972643	0.926129770992366	0.597003816793893	0.120830709608243
ALB || id:ukb-bub35-ALB	Endometriosis || id:finngen_R10_N14_ENDOMETRIOSIS	ukb-bub35-ALB	finngen_R10_N14_ENDOMETRIOSIS	128171	rs11236508	2.35367916666667	0.876287	0.00723202659949684
ALB || id:ukb-bub35-ALB	Endometriosis || id:finngen_R10_N14_ENDOMETRIOSIS	ukb-bub35-ALB	finngen_R10_N14_ENDOMETRIOSIS	128171	rs11264304	0.63874358974359	0.499765567765568	0.201218953531548
ALB || id:ukb-bub35-ALB	Endometriosis || id:finngen_R10_N14_ENDOMETRIOSIS	ukb-bub35-ALB	finngen_R10_N14_ENDOMETRIOSIS	128171	rs1127311	-0.290039	0.594655172413793	0.625731281111708
ALB || id:ukb-bub35-ALB	Endometriosis || id:finngen_R10_N14_ENDOMETRIOSIS	ukb-bub35-ALB	finngen_R10_N14_ENDOMETRIOSIS	128171	rs113177823	0.862128089887641	0.564433707865169	0.126656273542466
ALB || id:ukb-bub35-ALB	Endometriosis || id:finngen_R10_N14_ENDOMETRIOSIS	ukb-bub35-ALB	finngen_R10_N14_ENDOMETRIOSIS	128171	rs113536938	0.750767471410419	1.17254129606099	0.521983523668538
ALB || id:ukb-bub35-ALB	Endometriosis || id:finngen_R10_N14_ENDOMETRIOSIS	ukb-bub35-ALB	finngen_R10_N14_ENDOMETRIOSIS	128171	rs114949263	-0.306196	0.383392426850258	0.424493610964967
ALB || id:ukb-bub35-ALB	Endometriosis || id:finngen_R10_N14_ENDOMETRIOSIS	ukb-bub35-ALB	finngen_R10_N14_ENDOMETRIOSIS	128171	rs11606532	-0.676128	0.71771511627907	0.346163916110977
ALB || id:ukb-bub35-ALB	Endometriosis || id:finngen_R10_N14_ENDOMETRIOSIS	ukb-bub35-ALB	finngen_R10_N14_ENDOMETRIOSIS	128171	rs11673604	-0.209928	0.46391320754717	0.65089706010907
ALB || id:ukb-bub35-ALB	Endometriosis || id:finngen_R10_N14_ENDOMETRIOSIS	ukb-bub35-ALB	finngen_R10_N14_ENDOMETRIOSIS	128171	rs117127664	-0.466207	0.608743455497382	0.443764942768618
ALB || id:ukb-bub35-ALB	Endometriosis || id:finngen_R10_N14_ENDOMETRIOSIS	ukb-bub35-ALB	finngen_R10_N14_ENDOMETRIOSIS	128171	rs11738470	0.0261867295597484	0.765088050314465	0.972696072830716
ALB || id:ukb-bub35-ALB	Endometriosis || id:finngen_R10_N14_ENDOMETRIOSIS	ukb-bub35-ALB	finngen_R10_N14_ENDOMETRIOSIS	128171	rs118162691	2.05649590163934	0.60056762295082	0.000616490402759505
ALB || id:ukb-bub35-ALB	Endometriosis || id:finngen_R10_N14_ENDOMETRIOSIS	ukb-bub35-ALB	finngen_R10_N14_ENDOMETRIOSIS	128171	rs11881404	-0.201517	0.596805555555556	0.73562030190516
ALB || id:ukb-bub35-ALB	Endometriosis || id:finngen_R10_N14_ENDOMETRIOSIS	ukb-bub35-ALB	finngen_R10_N14_ENDOMETRIOSIS	128171	rs11894589	3.12398795180723	0.774096385542169	5.44495780827199e-05
ALB || id:ukb-bub35-ALB	Endometriosis || id:finngen_R10_N14_ENDOMETRIOSIS	ukb-bub35-ALB	finngen_R10_N14_ENDOMETRIOSIS	128171	rs11895352	1.07056944444444	0.845548611111111	0.205468668210233
ALB || id:ukb-bub35-ALB	Endometriosis || id:finngen_R10_N14_ENDOMETRIOSIS	ukb-bub35-ALB	finngen_R10_N14_ENDOMETRIOSIS	128171	rs11896389	0.940173803526448	0.754798488664988	0.212912836585455
ALB || id:ukb-bub35-ALB	Endometriosis || id:finngen_R10_N14_ENDOMETRIOSIS	ukb-bub35-ALB	finngen_R10_N14_ENDOMETRIOSIS	128171	rs11941199	-0.220007	0.612223880597015	0.719328003877904
ALB || id:ukb-bub35-ALB	Endometriosis || id:finngen_R10_N14_ENDOMETRIOSIS	ukb-bub35-ALB	finngen_R10_N14_ENDOMETRIOSIS	128171	rs1196886	0.594176351351351	0.817722972972973	0.467456910992998
ALB || id:ukb-bub35-ALB	Endometriosis || id:finngen_R10_N14_ENDOMETRIOSIS	ukb-bub35-ALB	finngen_R10_N14_ENDOMETRIOSIS	128171	rs12251016	-1.5777	0.560640350877193	0.00489129937766295
ALB || id:ukb-bub35-ALB	Endometriosis || id:finngen_R10_N14_ENDOMETRIOSIS	ukb-bub35-ALB	finngen_R10_N14_ENDOMETRIOSIS	128171	rs1229492	-0.343586	0.751857923497268	0.647683739846177
ALB || id:ukb-bub35-ALB	Endometriosis || id:finngen_R10_N14_ENDOMETRIOSIS	ukb-bub35-ALB	finngen_R10_N14_ENDOMETRIOSIS	128171	rs12377600	-0.439995	0.662302564102564	0.506471470055414
ALB || id:ukb-bub35-ALB	Endometriosis || id:finngen_R10_N14_ENDOMETRIOSIS	ukb-bub35-ALB	finngen_R10_N14_ENDOMETRIOSIS	128171	rs12481468	-0.0460751	0.672251184834123	0.945356937252839
ALB || id:ukb-bub35-ALB	Endometriosis || id:finngen_R10_N14_ENDOMETRIOSIS	ukb-bub35-ALB	finngen_R10_N14_ENDOMETRIOSIS	128171	rs12544863	0.5615	0.849101351351351	0.508428039193745
ALB || id:ukb-bub35-ALB	Endometriosis || id:finngen_R10_N14_ENDOMETRIOSIS	ukb-bub35-ALB	finngen_R10_N14_ENDOMETRIOSIS	128171	rs12575636	-0.946315	0.862839779005525	0.272753029207692
ALB || id:ukb-bub35-ALB	Endometriosis || id:finngen_R10_N14_ENDOMETRIOSIS	ukb-bub35-ALB	finngen_R10_N14_ENDOMETRIOSIS	128171	rs12710562	-0.00978513	0.590212996389892	0.986772497987142
ALB || id:ukb-bub35-ALB	Endometriosis || id:finngen_R10_N14_ENDOMETRIOSIS	ukb-bub35-ALB	finngen_R10_N14_ENDOMETRIOSIS	128171	rs12768143	0.851335403726708	0.828571428571429	0.304197433636627
ALB || id:ukb-bub35-ALB	Endometriosis || id:finngen_R10_N14_ENDOMETRIOSIS	ukb-bub35-ALB	finngen_R10_N14_ENDOMETRIOSIS	128171	rs12909307	0.209008552631579	0.797401315789474	0.793234999802722
ALB || id:ukb-bub35-ALB	Endometriosis || id:finngen_R10_N14_ENDOMETRIOSIS	ukb-bub35-ALB	finngen_R10_N14_ENDOMETRIOSIS	128171	rs12924886	0.253375167785235	0.510892617449664	0.619932485840612
ALB || id:ukb-bub35-ALB	Endometriosis || id:finngen_R10_N14_ENDOMETRIOSIS	ukb-bub35-ALB	finngen_R10_N14_ENDOMETRIOSIS	128171	rs12958166	0.652162162162162	0.488476351351351	0.181845371050051
ALB || id:ukb-bub35-ALB	Endometriosis || id:finngen_R10_N14_ENDOMETRIOSIS	ukb-bub35-ALB	finngen_R10_N14_ENDOMETRIOSIS	128171	rs13108218	0.0761536036036036	0.290481981981982	0.793195842038854
ALB || id:ukb-bub35-ALB	Endometriosis || id:finngen_R10_N14_ENDOMETRIOSIS	ukb-bub35-ALB	finngen_R10_N14_ENDOMETRIOSIS	128171	rs13111128	-2.03104	0.68451912568306	0.00300613141153913
ALB || id:ukb-bub35-ALB	Endometriosis || id:finngen_R10_N14_ENDOMETRIOSIS	ukb-bub35-ALB	finngen_R10_N14_ENDOMETRIOSIS	128171	rs13135092	-0.115718	0.869337711069418	0.894105789758697
ALB || id:ukb-bub35-ALB	Endometriosis || id:finngen_R10_N14_ENDOMETRIOSIS	ukb-bub35-ALB	finngen_R10_N14_ENDOMETRIOSIS	128171	rs1330539	-1.42221	0.762732142857143	0.0622341862881009
ALB || id:ukb-bub35-ALB	Endometriosis || id:finngen_R10_N14_ENDOMETRIOSIS	ukb-bub35-ALB	finngen_R10_N14_ENDOMETRIOSIS	128171	rs1331309	0.304383856502242	0.568591928251121	0.592422244981478
ALB || id:ukb-bub35-ALB	Endometriosis || id:finngen_R10_N14_ENDOMETRIOSIS	ukb-bub35-ALB	finngen_R10_N14_ENDOMETRIOSIS	128171	rs13322435	0.955300411522634	0.52461316872428	0.0686127010702336
ALB || id:ukb-bub35-ALB	Endometriosis || id:finngen_R10_N14_ENDOMETRIOSIS	ukb-bub35-ALB	finngen_R10_N14_ENDOMETRIOSIS	128171	rs13389219	1.00249038461538	0.405038461538462	0.0133217578946688
ALB || id:ukb-bub35-ALB	Endometriosis || id:finngen_R10_N14_ENDOMETRIOSIS	ukb-bub35-ALB	finngen_R10_N14_ENDOMETRIOSIS	128171	rs1386002	-0.753317	0.645956989247312	0.243532238777232
ALB || id:ukb-bub35-ALB	Endometriosis || id:finngen_R10_N14_ENDOMETRIOSIS	ukb-bub35-ALB	finngen_R10_N14_ENDOMETRIOSIS	128171	rs139974673	0.806387096774194	0.552735483870968	0.144591986040539
ALB || id:ukb-bub35-ALB	Endometriosis || id:finngen_R10_N14_ENDOMETRIOSIS	ukb-bub35-ALB	finngen_R10_N14_ENDOMETRIOSIS	128171	rs145532912	-0.489195	0.266510857142857	0.0664234464972121
ALB || id:ukb-bub35-ALB	Endometriosis || id:finngen_R10_N14_ENDOMETRIOSIS	ukb-bub35-ALB	finngen_R10_N14_ENDOMETRIOSIS	128171	rs147651823	-0.650945	0.854250728862974	0.446056125861827
ALB || id:ukb-bub35-ALB	Endometriosis || id:finngen_R10_N14_ENDOMETRIOSIS	ukb-bub35-ALB	finngen_R10_N14_ENDOMETRIOSIS	128171	rs148269941	-1.0743	0.925851851851852	0.245910364183962
ALB || id:ukb-bub35-ALB	Endometriosis || id:finngen_R10_N14_ENDOMETRIOSIS	ukb-bub35-ALB	finngen_R10_N14_ENDOMETRIOSIS	128171	rs148341739	1.46776223776224	1.01610256410256	0.148597803251101
ALB || id:ukb-bub35-ALB	Endometriosis || id:finngen_R10_N14_ENDOMETRIOSIS	ukb-bub35-ALB	finngen_R10_N14_ENDOMETRIOSIS	128171	rs1485995	-0.207638	0.738642045454546	0.778627689900394
ALB || id:ukb-bub35-ALB	Endometriosis || id:finngen_R10_N14_ENDOMETRIOSIS	ukb-bub35-ALB	finngen_R10_N14_ENDOMETRIOSIS	128171	rs149092986	0.14734974533107	0.744056027164686	0.843017038520714
ALB || id:ukb-bub35-ALB	Endometriosis || id:finngen_R10_N14_ENDOMETRIOSIS	ukb-bub35-ALB	finngen_R10_N14_ENDOMETRIOSIS	128171	rs149131600	-0.0812681	0.201654719235364	0.686943669838329
ALB || id:ukb-bub35-ALB	Endometriosis || id:finngen_R10_N14_ENDOMETRIOSIS	ukb-bub35-ALB	finngen_R10_N14_ENDOMETRIOSIS	128171	rs149807892	0.0293306861989206	0.696700077101002	0.966419423039074
ALB || id:ukb-bub35-ALB	Endometriosis || id:finngen_R10_N14_ENDOMETRIOSIS	ukb-bub35-ALB	finngen_R10_N14_ENDOMETRIOSIS	128171	rs1500187	1.12375641025641	0.514568376068376	0.0289709491547513
ALB || id:ukb-bub35-ALB	Endometriosis || id:finngen_R10_N14_ENDOMETRIOSIS	ukb-bub35-ALB	finngen_R10_N14_ENDOMETRIOSIS	128171	rs150783681	-0.39158	0.377858421480879	0.300055461776367
ALB || id:ukb-bub35-ALB	Endometriosis || id:finngen_R10_N14_ENDOMETRIOSIS	ukb-bub35-ALB	finngen_R10_N14_ENDOMETRIOSIS	128171	rs150860045	-0.975378	0.886	0.270949527099718
ALB || id:ukb-bub35-ALB	Endometriosis || id:finngen_R10_N14_ENDOMETRIOSIS	ukb-bub35-ALB	finngen_R10_N14_ENDOMETRIOSIS	128171	rs157936	-1.1699	0.609615763546798	0.0549741980533322
ALB || id:ukb-bub35-ALB	Endometriosis || id:finngen_R10_N14_ENDOMETRIOSIS	ukb-bub35-ALB	finngen_R10_N14_ENDOMETRIOSIS	128171	rs16950577	2.72582330827068	0.853353383458647	0.00140195072124927
ALB || id:ukb-bub35-ALB	Endometriosis || id:finngen_R10_N14_ENDOMETRIOSIS	ukb-bub35-ALB	finngen_R10_N14_ENDOMETRIOSIS	128171	rs17361251	0.522463114754098	0.495217213114754	0.291417054631566
ALB || id:ukb-bub35-ALB	Endometriosis || id:finngen_R10_N14_ENDOMETRIOSIS	ukb-bub35-ALB	finngen_R10_N14_ENDOMETRIOSIS	128171	rs17639203	0.830293577981651	1.20592966360856	0.491132225743736
ALB || id:ukb-bub35-ALB	Endometriosis || id:finngen_R10_N14_ENDOMETRIOSIS	ukb-bub35-ALB	finngen_R10_N14_ENDOMETRIOSIS	128171	rs1902176	-0.552652	0.819844311377245	0.500251581316736
ALB || id:ukb-bub35-ALB	Endometriosis || id:finngen_R10_N14_ENDOMETRIOSIS	ukb-bub35-ALB	finngen_R10_N14_ENDOMETRIOSIS	128171	rs198441	0.487393023255814	0.757058139534884	0.519705996411076
ALB || id:ukb-bub35-ALB	Endometriosis || id:finngen_R10_N14_ENDOMETRIOSIS	ukb-bub35-ALB	finngen_R10_N14_ENDOMETRIOSIS	128171	rs1986133	0.518357297297297	0.739437837837838	0.483293416703206
ALB || id:ukb-bub35-ALB	Endometriosis || id:finngen_R10_N14_ENDOMETRIOSIS	ukb-bub35-ALB	finngen_R10_N14_ENDOMETRIOSIS	128171	rs1998043	-0.181842	0.733464566929134	0.804195042567044
ALB || id:ukb-bub35-ALB	Endometriosis || id:finngen_R10_N14_ENDOMETRIOSIS	ukb-bub35-ALB	finngen_R10_N14_ENDOMETRIOSIS	128171	rs2001846	1.25297409326425	0.627642487046632	0.0458993028700832
ALB || id:ukb-bub35-ALB	Endometriosis || id:finngen_R10_N14_ENDOMETRIOSIS	ukb-bub35-ALB	finngen_R10_N14_ENDOMETRIOSIS	128171	rs2015083	0.605854430379747	0.867436708860759	0.484900673512525
ALB || id:ukb-bub35-ALB	Endometriosis || id:finngen_R10_N14_ENDOMETRIOSIS	ukb-bub35-ALB	finngen_R10_N14_ENDOMETRIOSIS	128171	rs205384	-0.282109	0.799781818181818	0.724288944449427
ALB || id:ukb-bub35-ALB	Endometriosis || id:finngen_R10_N14_ENDOMETRIOSIS	ukb-bub35-ALB	finngen_R10_N14_ENDOMETRIOSIS	128171	rs2075081	0.267895333333333	0.81682	0.74293168167982
ALB || id:ukb-bub35-ALB	Endometriosis || id:finngen_R10_N14_ENDOMETRIOSIS	ukb-bub35-ALB	finngen_R10_N14_ENDOMETRIOSIS	128171	rs2211447	0.67008	0.82968	0.419299765169272
ALB || id:ukb-bub35-ALB	Endometriosis || id:finngen_R10_N14_ENDOMETRIOSIS	ukb-bub35-ALB	finngen_R10_N14_ENDOMETRIOSIS	128171	rs2227831	-0.204501	0.579962192816635	0.724380223782709
ALB || id:ukb-bub35-ALB	Endometriosis || id:finngen_R10_N14_ENDOMETRIOSIS	ukb-bub35-ALB	finngen_R10_N14_ENDOMETRIOSIS	128171	rs2235886	0.691240909090909	0.747818181818182	0.355307477934257
ALB || id:ukb-bub35-ALB	Endometriosis || id:finngen_R10_N14_ENDOMETRIOSIS	ukb-bub35-ALB	finngen_R10_N14_ENDOMETRIOSIS	128171	rs2267867	-0.0422211	0.76897191011236	0.956213459821845
ALB || id:ukb-bub35-ALB	Endometriosis || id:finngen_R10_N14_ENDOMETRIOSIS	ukb-bub35-ALB	finngen_R10_N14_ENDOMETRIOSIS	128171	rs2278366	0.280850322580645	0.802032258064516	0.726208605799369
ALB || id:ukb-bub35-ALB	Endometriosis || id:finngen_R10_N14_ENDOMETRIOSIS	ukb-bub35-ALB	finngen_R10_N14_ENDOMETRIOSIS	128171	rs234043	-0.960667	0.788701149425287	0.223210160889496
ALB || id:ukb-bub35-ALB	Endometriosis || id:finngen_R10_N14_ENDOMETRIOSIS	ukb-bub35-ALB	finngen_R10_N14_ENDOMETRIOSIS	128171	rs2361954	-0.863307	0.600396226415094	0.150463909201832
ALB || id:ukb-bub35-ALB	Endometriosis || id:finngen_R10_N14_ENDOMETRIOSIS	ukb-bub35-ALB	finngen_R10_N14_ENDOMETRIOSIS	128171	rs2412476	-0.222497	0.728310344827586	0.759987130629345
ALB || id:ukb-bub35-ALB	Endometriosis || id:finngen_R10_N14_ENDOMETRIOSIS	ukb-bub35-ALB	finngen_R10_N14_ENDOMETRIOSIS	128171	rs2530784	-2.03723	0.798752747252747	0.010756605424845
ALB || id:ukb-bub35-ALB	Endometriosis || id:finngen_R10_N14_ENDOMETRIOSIS	ukb-bub35-ALB	finngen_R10_N14_ENDOMETRIOSIS	128171	rs256904	-0.199838	0.602144859813084	0.739982363059558
ALB || id:ukb-bub35-ALB	Endometriosis || id:finngen_R10_N14_ENDOMETRIOSIS	ukb-bub35-ALB	finngen_R10_N14_ENDOMETRIOSIS	128171	rs2638314	-0.815041	0.458935294117647	0.075742939902724
ALB || id:ukb-bub35-ALB	Endometriosis || id:finngen_R10_N14_ENDOMETRIOSIS	ukb-bub35-ALB	finngen_R10_N14_ENDOMETRIOSIS	128171	rs2654439	1.60669387755102	0.648183673469388	0.0131838777897483
ALB || id:ukb-bub35-ALB	Endometriosis || id:finngen_R10_N14_ENDOMETRIOSIS	ukb-bub35-ALB	finngen_R10_N14_ENDOMETRIOSIS	128171	rs2666747	0.376973747016706	0.290458233890215	0.194335892778277
ALB || id:ukb-bub35-ALB	Endometriosis || id:finngen_R10_N14_ENDOMETRIOSIS	ukb-bub35-ALB	finngen_R10_N14_ENDOMETRIOSIS	128171	rs2700938	-1.4523	0.823633986928105	0.0778525978511628
ALB || id:ukb-bub35-ALB	Endometriosis || id:finngen_R10_N14_ENDOMETRIOSIS	ukb-bub35-ALB	finngen_R10_N14_ENDOMETRIOSIS	128171	rs2744967	-1.55824	0.596844444444445	0.00903293905389284
ALB || id:ukb-bub35-ALB	Endometriosis || id:finngen_R10_N14_ENDOMETRIOSIS	ukb-bub35-ALB	finngen_R10_N14_ENDOMETRIOSIS	128171	rs2785172	0.0168016842105263	0.650884210526316	0.9794059902709
ALB || id:ukb-bub35-ALB	Endometriosis || id:finngen_R10_N14_ENDOMETRIOSIS	ukb-bub35-ALB	finngen_R10_N14_ENDOMETRIOSIS	128171	rs2820446	0.546190476190476	0.524623015873016	0.297824314857733
ALB || id:ukb-bub35-ALB	Endometriosis || id:finngen_R10_N14_ENDOMETRIOSIS	ukb-bub35-ALB	finngen_R10_N14_ENDOMETRIOSIS	128171	rs28472961	-0.517901	0.760845493562232	0.496066526826701
ALB || id:ukb-bub35-ALB	Endometriosis || id:finngen_R10_N14_ENDOMETRIOSIS	ukb-bub35-ALB	finngen_R10_N14_ENDOMETRIOSIS	128171	rs28687959	-0.0968837	0.707906976744186	0.891141934429461
ALB || id:ukb-bub35-ALB	Endometriosis || id:finngen_R10_N14_ENDOMETRIOSIS	ukb-bub35-ALB	finngen_R10_N14_ENDOMETRIOSIS	128171	rs28688002	0.121887931034483	0.459372413793104	0.790750814749042
ALB || id:ukb-bub35-ALB	Endometriosis || id:finngen_R10_N14_ENDOMETRIOSIS	ukb-bub35-ALB	finngen_R10_N14_ENDOMETRIOSIS	128171	rs2943646	1.21050724637681	0.601710144927536	0.0442433415121462
ALB || id:ukb-bub35-ALB	Endometriosis || id:finngen_R10_N14_ENDOMETRIOSIS	ukb-bub35-ALB	finngen_R10_N14_ENDOMETRIOSIS	128171	rs3099371	-0.255959	0.796820512820513	0.748039597811193
ALB || id:ukb-bub35-ALB	Endometriosis || id:finngen_R10_N14_ENDOMETRIOSIS	ukb-bub35-ALB	finngen_R10_N14_ENDOMETRIOSIS	128171	rs34722856	0.416261006289308	0.612110062893082	0.496477396934062
ALB || id:ukb-bub35-ALB	Endometriosis || id:finngen_R10_N14_ENDOMETRIOSIS	ukb-bub35-ALB	finngen_R10_N14_ENDOMETRIOSIS	128171	rs35326727	0.00705666666666667	0.896906666666667	0.993722482500175
ALB || id:ukb-bub35-ALB	Endometriosis || id:finngen_R10_N14_ENDOMETRIOSIS	ukb-bub35-ALB	finngen_R10_N14_ENDOMETRIOSIS	128171	rs35511437	-0.176656	0.413478787878788	0.669201559356431
ALB || id:ukb-bub35-ALB	Endometriosis || id:finngen_R10_N14_ENDOMETRIOSIS	ukb-bub35-ALB	finngen_R10_N14_ENDOMETRIOSIS	128171	rs35676551	0.429645728643216	0.593721105527638	0.469281204935465
ALB || id:ukb-bub35-ALB	Endometriosis || id:finngen_R10_N14_ENDOMETRIOSIS	ukb-bub35-ALB	finngen_R10_N14_ENDOMETRIOSIS	128171	rs36086195	0.384800386100386	0.497366795366795	0.43912285217932
ALB || id:ukb-bub35-ALB	Endometriosis || id:finngen_R10_N14_ENDOMETRIOSIS	ukb-bub35-ALB	finngen_R10_N14_ENDOMETRIOSIS	128171	rs3731612	-0.531567	0.804	0.508514474457145
ALB || id:ukb-bub35-ALB	Endometriosis || id:finngen_R10_N14_ENDOMETRIOSIS	ukb-bub35-ALB	finngen_R10_N14_ENDOMETRIOSIS	128171	rs3740688	-0.114997	0.4647	0.804548479168664
ALB || id:ukb-bub35-ALB	Endometriosis || id:finngen_R10_N14_ENDOMETRIOSIS	ukb-bub35-ALB	finngen_R10_N14_ENDOMETRIOSIS	128171	rs3758199	1.1692027027027	0.817060810810811	0.152434185014368
ALB || id:ukb-bub35-ALB	Endometriosis || id:finngen_R10_N14_ENDOMETRIOSIS	ukb-bub35-ALB	finngen_R10_N14_ENDOMETRIOSIS	128171	rs3768321	-0.0309844	0.566839721254355	0.956408077409047
ALB || id:ukb-bub35-ALB	Endometriosis || id:finngen_R10_N14_ENDOMETRIOSIS	ukb-bub35-ALB	finngen_R10_N14_ENDOMETRIOSIS	128171	rs3777760	1.69957055214724	0.773828220858896	0.0280694026799185
ALB || id:ukb-bub35-ALB	Endometriosis || id:finngen_R10_N14_ENDOMETRIOSIS	ukb-bub35-ALB	finngen_R10_N14_ENDOMETRIOSIS	128171	rs3802885	-2.37021	1.15456211180124	0.0400811237680207
ALB || id:ukb-bub35-ALB	Endometriosis || id:finngen_R10_N14_ENDOMETRIOSIS	ukb-bub35-ALB	finngen_R10_N14_ENDOMETRIOSIS	128171	rs3810484	0.976178082191781	0.845958904109589	0.248528517726697
ALB || id:ukb-bub35-ALB	Endometriosis || id:finngen_R10_N14_ENDOMETRIOSIS	ukb-bub35-ALB	finngen_R10_N14_ENDOMETRIOSIS	128171	rs395980	-0.848161	0.619155963302752	0.170728811674827
ALB || id:ukb-bub35-ALB	Endometriosis || id:finngen_R10_N14_ENDOMETRIOSIS	ukb-bub35-ALB	finngen_R10_N14_ENDOMETRIOSIS	128171	rs4240624	0.00479228295819936	0.275750803858521	0.986134234026155
ALB || id:ukb-bub35-ALB	Endometriosis || id:finngen_R10_N14_ENDOMETRIOSIS	ukb-bub35-ALB	finngen_R10_N14_ENDOMETRIOSIS	128171	rs4327724	0.264925641025641	0.618387820512821	0.668350155986823
ALB || id:ukb-bub35-ALB	Endometriosis || id:finngen_R10_N14_ENDOMETRIOSIS	ukb-bub35-ALB	finngen_R10_N14_ENDOMETRIOSIS	128171	rs4346167	-0.419078	0.849544217687075	0.621802800152045
ALB || id:ukb-bub35-ALB	Endometriosis || id:finngen_R10_N14_ENDOMETRIOSIS	ukb-bub35-ALB	finngen_R10_N14_ENDOMETRIOSIS	128171	rs4458838	-0.576923	0.826412903225807	0.485111833450078
ALB || id:ukb-bub35-ALB	Endometriosis || id:finngen_R10_N14_ENDOMETRIOSIS	ukb-bub35-ALB	finngen_R10_N14_ENDOMETRIOSIS	128171	rs4499445	-0.2648	0.618842794759825	0.668726745112716
ALB || id:ukb-bub35-ALB	Endometriosis || id:finngen_R10_N14_ENDOMETRIOSIS	ukb-bub35-ALB	finngen_R10_N14_ENDOMETRIOSIS	128171	rs4500785	1.17504076086957	0.546570652173913	0.0315676833236755
ALB || id:ukb-bub35-ALB	Endometriosis || id:finngen_R10_N14_ENDOMETRIOSIS	ukb-bub35-ALB	finngen_R10_N14_ENDOMETRIOSIS	128171	rs4657041	-0.377463	0.638654255319149	0.554501430766614
ALB || id:ukb-bub35-ALB	Endometriosis || id:finngen_R10_N14_ENDOMETRIOSIS	ukb-bub35-ALB	finngen_R10_N14_ENDOMETRIOSIS	128171	rs4665972	0.451038983050848	0.210932203389831	0.0324913826036708
ALB || id:ukb-bub35-ALB	Endometriosis || id:finngen_R10_N14_ENDOMETRIOSIS	ukb-bub35-ALB	finngen_R10_N14_ENDOMETRIOSIS	128171	rs4691382	-0.301163	0.760626262626263	0.692149035678582
ALB || id:ukb-bub35-ALB	Endometriosis || id:finngen_R10_N14_ENDOMETRIOSIS	ukb-bub35-ALB	finngen_R10_N14_ENDOMETRIOSIS	128171	rs4700745	-0.395229	0.740337423312884	0.593445023610692
ALB || id:ukb-bub35-ALB	Endometriosis || id:finngen_R10_N14_ENDOMETRIOSIS	ukb-bub35-ALB	finngen_R10_N14_ENDOMETRIOSIS	128171	rs4760254	-0.6067	0.600603375527426	0.312422694667073
ALB || id:ukb-bub35-ALB	Endometriosis || id:finngen_R10_N14_ENDOMETRIOSIS	ukb-bub35-ALB	finngen_R10_N14_ENDOMETRIOSIS	128171	rs4790870	-0.109331	0.653968253968254	0.867228089611642
ALB || id:ukb-bub35-ALB	Endometriosis || id:finngen_R10_N14_ENDOMETRIOSIS	ukb-bub35-ALB	finngen_R10_N14_ENDOMETRIOSIS	128171	rs4804413	0.142268604651163	0.715656976744186	0.842423570868252
ALB || id:ukb-bub35-ALB	Endometriosis || id:finngen_R10_N14_ENDOMETRIOSIS	ukb-bub35-ALB	finngen_R10_N14_ENDOMETRIOSIS	128171	rs4805881	0.369843065693431	0.462098540145985	0.4235049089779
ALB || id:ukb-bub35-ALB	Endometriosis || id:finngen_R10_N14_ENDOMETRIOSIS	ukb-bub35-ALB	finngen_R10_N14_ENDOMETRIOSIS	128171	rs4946810	-0.265482	0.742878048780488	0.720814843746905
ALB || id:ukb-bub35-ALB	Endometriosis || id:finngen_R10_N14_ENDOMETRIOSIS	ukb-bub35-ALB	finngen_R10_N14_ENDOMETRIOSIS	128171	rs4970834	-0.54758	0.572981060606061	0.339240099233143
ALB || id:ukb-bub35-ALB	Endometriosis || id:finngen_R10_N14_ENDOMETRIOSIS	ukb-bub35-ALB	finngen_R10_N14_ENDOMETRIOSIS	128171	rs56188865	-2.17001	0.755179640718563	0.00405955689246392
ALB || id:ukb-bub35-ALB	Endometriosis || id:finngen_R10_N14_ENDOMETRIOSIS	ukb-bub35-ALB	finngen_R10_N14_ENDOMETRIOSIS	128171	rs56369151	-0.91827	0.553244813278008	0.0969568877154036
ALB || id:ukb-bub35-ALB	Endometriosis || id:finngen_R10_N14_ENDOMETRIOSIS	ukb-bub35-ALB	finngen_R10_N14_ENDOMETRIOSIS	128171	rs567910619	0.647057783018868	0.679528301886793	0.34098740228741
ALB || id:ukb-bub35-ALB	Endometriosis || id:finngen_R10_N14_ENDOMETRIOSIS	ukb-bub35-ALB	finngen_R10_N14_ENDOMETRIOSIS	128171	rs573431210	0.747908745247148	0.475645754119138	0.115856176340363
ALB || id:ukb-bub35-ALB	Endometriosis || id:finngen_R10_N14_ENDOMETRIOSIS	ukb-bub35-ALB	finngen_R10_N14_ENDOMETRIOSIS	128171	rs5756836	1.75325245098039	0.784377450980392	0.0254032198826563
ALB || id:ukb-bub35-ALB	Endometriosis || id:finngen_R10_N14_ENDOMETRIOSIS	ukb-bub35-ALB	finngen_R10_N14_ENDOMETRIOSIS	128171	rs5757176	-0.776549	0.816640522875817	0.341651693778553
ALB || id:ukb-bub35-ALB	Endometriosis || id:finngen_R10_N14_ENDOMETRIOSIS	ukb-bub35-ALB	finngen_R10_N14_ENDOMETRIOSIS	128171	rs577721086	1.67914694656489	0.463839694656489	0.000294487050764322
ALB || id:ukb-bub35-ALB	Endometriosis || id:finngen_R10_N14_ENDOMETRIOSIS	ukb-bub35-ALB	finngen_R10_N14_ENDOMETRIOSIS	128171	rs582717	1.46729797979798	0.60790404040404	0.0157914587178484
ALB || id:ukb-bub35-ALB	Endometriosis || id:finngen_R10_N14_ENDOMETRIOSIS	ukb-bub35-ALB	finngen_R10_N14_ENDOMETRIOSIS	128171	rs58558667	-0.611811	0.509865546218487	0.230160464315043
ALB || id:ukb-bub35-ALB	Endometriosis || id:finngen_R10_N14_ENDOMETRIOSIS	ukb-bub35-ALB	finngen_R10_N14_ENDOMETRIOSIS	128171	rs59916403	-0.51672	0.51	0.310976190627499
ALB || id:ukb-bub35-ALB	Endometriosis || id:finngen_R10_N14_ENDOMETRIOSIS	ukb-bub35-ALB	finngen_R10_N14_ENDOMETRIOSIS	128171	rs61784860	-0.358481	1.45909426229508	0.805924188499342
ALB || id:ukb-bub35-ALB	Endometriosis || id:finngen_R10_N14_ENDOMETRIOSIS	ukb-bub35-ALB	finngen_R10_N14_ENDOMETRIOSIS	128171	rs62374257	-1.56643	0.878391812865497	0.0745391890352246
ALB || id:ukb-bub35-ALB	Endometriosis || id:finngen_R10_N14_ENDOMETRIOSIS	ukb-bub35-ALB	finngen_R10_N14_ENDOMETRIOSIS	128171	rs6456349	0.957064516129032	0.798858064516129	0.230901152541981
ALB || id:ukb-bub35-ALB	Endometriosis || id:finngen_R10_N14_ENDOMETRIOSIS	ukb-bub35-ALB	finngen_R10_N14_ENDOMETRIOSIS	128171	rs6461354	1.1660147601476	0.483940959409594	0.0159781036465258
ALB || id:ukb-bub35-ALB	Endometriosis || id:finngen_R10_N14_ENDOMETRIOSIS	ukb-bub35-ALB	finngen_R10_N14_ENDOMETRIOSIS	128171	rs6490409	0.502613333333333	0.73894358974359	0.496391623270417
ALB || id:ukb-bub35-ALB	Endometriosis || id:finngen_R10_N14_ENDOMETRIOSIS	ukb-bub35-ALB	finngen_R10_N14_ENDOMETRIOSIS	128171	rs6552198	-0.8074	0.761637	0.289106223406307
ALB || id:ukb-bub35-ALB	Endometriosis || id:finngen_R10_N14_ENDOMETRIOSIS	ukb-bub35-ALB	finngen_R10_N14_ENDOMETRIOSIS	128171	rs6567095	-0.26157	0.551076923076923	0.635035139964687
ALB || id:ukb-bub35-ALB	Endometriosis || id:finngen_R10_N14_ENDOMETRIOSIS	ukb-bub35-ALB	finngen_R10_N14_ENDOMETRIOSIS	128171	rs667172	0.530221212121212	0.809345454545455	0.512388254690165
ALB || id:ukb-bub35-ALB	Endometriosis || id:finngen_R10_N14_ENDOMETRIOSIS	ukb-bub35-ALB	finngen_R10_N14_ENDOMETRIOSIS	128171	rs6738239	0.120491443850267	0.701727272727273	0.863667928249753
ALB || id:ukb-bub35-ALB	Endometriosis || id:finngen_R10_N14_ENDOMETRIOSIS	ukb-bub35-ALB	finngen_R10_N14_ENDOMETRIOSIS	128171	rs67694436	0.777698717948718	0.79125641025641	0.325673583187479
ALB || id:ukb-bub35-ALB	Endometriosis || id:finngen_R10_N14_ENDOMETRIOSIS	ukb-bub35-ALB	finngen_R10_N14_ENDOMETRIOSIS	128171	rs6792725	0.924351190476191	0.728238095238095	0.204334783427839
ALB || id:ukb-bub35-ALB	Endometriosis || id:finngen_R10_N14_ENDOMETRIOSIS	ukb-bub35-ALB	finngen_R10_N14_ENDOMETRIOSIS	128171	rs6793835	0.305103144654088	0.935119496855346	0.74421870339929
ALB || id:ukb-bub35-ALB	Endometriosis || id:finngen_R10_N14_ENDOMETRIOSIS	ukb-bub35-ALB	finngen_R10_N14_ENDOMETRIOSIS	128171	rs6794370	0.354589583333333	0.726953	0.625709198970847
ALB || id:ukb-bub35-ALB	Endometriosis || id:finngen_R10_N14_ENDOMETRIOSIS	ukb-bub35-ALB	finngen_R10_N14_ENDOMETRIOSIS	128171	rs6844516	-0.431684	0.741195348837209	0.56028678794669
ALB || id:ukb-bub35-ALB	Endometriosis || id:finngen_R10_N14_ENDOMETRIOSIS	ukb-bub35-ALB	finngen_R10_N14_ENDOMETRIOSIS	128171	rs6889311	-0.0827162	0.781101851851852	0.915664215634433
ALB || id:ukb-bub35-ALB	Endometriosis || id:finngen_R10_N14_ENDOMETRIOSIS	ukb-bub35-ALB	finngen_R10_N14_ENDOMETRIOSIS	128171	rs6897617	0.383081656804734	0.727857988165681	0.59867024099168
ALB || id:ukb-bub35-ALB	Endometriosis || id:finngen_R10_N14_ENDOMETRIOSIS	ukb-bub35-ALB	finngen_R10_N14_ENDOMETRIOSIS	128171	rs691728	-0.0256611	0.76186	0.97313064746285
ALB || id:ukb-bub35-ALB	Endometriosis || id:finngen_R10_N14_ENDOMETRIOSIS	ukb-bub35-ALB	finngen_R10_N14_ENDOMETRIOSIS	128171	rs6968554	-0.363051	0.822561290322581	0.658947716875822
ALB || id:ukb-bub35-ALB	Endometriosis || id:finngen_R10_N14_ENDOMETRIOSIS	ukb-bub35-ALB	finngen_R10_N14_ENDOMETRIOSIS	128171	rs6974282	-1.97942	0.748	0.00813826712923602
ALB || id:ukb-bub35-ALB	Endometriosis || id:finngen_R10_N14_ENDOMETRIOSIS	ukb-bub35-ALB	finngen_R10_N14_ENDOMETRIOSIS	128171	rs7074440	-1.7588	0.848038888888889	0.0380828872515267
ALB || id:ukb-bub35-ALB	Endometriosis || id:finngen_R10_N14_ENDOMETRIOSIS	ukb-bub35-ALB	finngen_R10_N14_ENDOMETRIOSIS	128171	rs7115944	-0.565534	0.637769633507853	0.375220428676279
ALB || id:ukb-bub35-ALB	Endometriosis || id:finngen_R10_N14_ENDOMETRIOSIS	ukb-bub35-ALB	finngen_R10_N14_ENDOMETRIOSIS	128171	rs71304101	-0.504302	0.308442940038685	0.102050723739259
ALB || id:ukb-bub35-ALB	Endometriosis || id:finngen_R10_N14_ENDOMETRIOSIS	ukb-bub35-ALB	finngen_R10_N14_ENDOMETRIOSIS	128171	rs7137828	1.66321834061135	0.533668122270742	0.00182963258477547
ALB || id:ukb-bub35-ALB	Endometriosis || id:finngen_R10_N14_ENDOMETRIOSIS	ukb-bub35-ALB	finngen_R10_N14_ENDOMETRIOSIS	128171	rs71420186	0.562915094339623	0.387816981132076	0.146641581811775
ALB || id:ukb-bub35-ALB	Endometriosis || id:finngen_R10_N14_ENDOMETRIOSIS	ukb-bub35-ALB	finngen_R10_N14_ENDOMETRIOSIS	128171	rs7149605	-0.767025	0.368340067340067	0.0373074608197457
ALB || id:ukb-bub35-ALB	Endometriosis || id:finngen_R10_N14_ENDOMETRIOSIS	ukb-bub35-ALB	finngen_R10_N14_ENDOMETRIOSIS	128171	rs72692783	-0.67696	0.637172690763052	0.28803449751426
ALB || id:ukb-bub35-ALB	Endometriosis || id:finngen_R10_N14_ENDOMETRIOSIS	ukb-bub35-ALB	finngen_R10_N14_ENDOMETRIOSIS	128171	rs72694393	0.120567379679144	0.665101604278075	0.856150446027589
ALB || id:ukb-bub35-ALB	Endometriosis || id:finngen_R10_N14_ENDOMETRIOSIS	ukb-bub35-ALB	finngen_R10_N14_ENDOMETRIOSIS	128171	rs72789542	0.594547368421053	0.678863157894737	0.381139559207066
ALB || id:ukb-bub35-ALB	Endometriosis || id:finngen_R10_N14_ENDOMETRIOSIS	ukb-bub35-ALB	finngen_R10_N14_ENDOMETRIOSIS	128171	rs72793380	0.141027192982456	0.933416666666666	0.879907028907434
ALB || id:ukb-bub35-ALB	Endometriosis || id:finngen_R10_N14_ENDOMETRIOSIS	ukb-bub35-ALB	finngen_R10_N14_ENDOMETRIOSIS	128171	rs7298909	-1.1698	0.63144	0.0639402600734608
ALB || id:ukb-bub35-ALB	Endometriosis || id:finngen_R10_N14_ENDOMETRIOSIS	ukb-bub35-ALB	finngen_R10_N14_ENDOMETRIOSIS	128171	rs72999033	-0.320945	0.58908353221957	0.585876601036485
ALB || id:ukb-bub35-ALB	Endometriosis || id:finngen_R10_N14_ENDOMETRIOSIS	ukb-bub35-ALB	finngen_R10_N14_ENDOMETRIOSIS	128171	rs73234873	0.168322891566265	0.88139156626506	0.848545946712344
ALB || id:ukb-bub35-ALB	Endometriosis || id:finngen_R10_N14_ENDOMETRIOSIS	ukb-bub35-ALB	finngen_R10_N14_ENDOMETRIOSIS	128171	rs73260019	1.31697444089457	0.784159744408946	0.093060064894406
ALB || id:ukb-bub35-ALB	Endometriosis || id:finngen_R10_N14_ENDOMETRIOSIS	ukb-bub35-ALB	finngen_R10_N14_ENDOMETRIOSIS	128171	rs7366884	1.57914507772021	0.729419689119171	0.0303927827830894
ALB || id:ukb-bub35-ALB	Endometriosis || id:finngen_R10_N14_ENDOMETRIOSIS	ukb-bub35-ALB	finngen_R10_N14_ENDOMETRIOSIS	128171	rs7401984	0.851363636363636	1.02071122994652	0.404231039025696
ALB || id:ukb-bub35-ALB	Endometriosis || id:finngen_R10_N14_ENDOMETRIOSIS	ukb-bub35-ALB	finngen_R10_N14_ENDOMETRIOSIS	128171	rs75817776	-0.271313	0.500319	0.587626115511866
ALB || id:ukb-bub35-ALB	Endometriosis || id:finngen_R10_N14_ENDOMETRIOSIS	ukb-bub35-ALB	finngen_R10_N14_ENDOMETRIOSIS	128171	rs7676961	0.11502275862069	0.841813793103448	0.891317872315791
ALB || id:ukb-bub35-ALB	Endometriosis || id:finngen_R10_N14_ENDOMETRIOSIS	ukb-bub35-ALB	finngen_R10_N14_ENDOMETRIOSIS	128171	rs76895963	-0.985809	0.482630173564753	0.0410943736276747
ALB || id:ukb-bub35-ALB	Endometriosis || id:finngen_R10_N14_ENDOMETRIOSIS	ukb-bub35-ALB	finngen_R10_N14_ENDOMETRIOSIS	128171	rs78444263	0.522066869300912	0.587179331306991	0.373944098683314
ALB || id:ukb-bub35-ALB	Endometriosis || id:finngen_R10_N14_ENDOMETRIOSIS	ukb-bub35-ALB	finngen_R10_N14_ENDOMETRIOSIS	128171	rs78961851	0.553491869918699	0.929065040650407	0.551341263825311
ALB || id:ukb-bub35-ALB	Endometriosis || id:finngen_R10_N14_ENDOMETRIOSIS	ukb-bub35-ALB	finngen_R10_N14_ENDOMETRIOSIS	128171	rs7920036	0.916678899082569	0.552866972477064	0.097308172227911
ALB || id:ukb-bub35-ALB	Endometriosis || id:finngen_R10_N14_ENDOMETRIOSIS	ukb-bub35-ALB	finngen_R10_N14_ENDOMETRIOSIS	128171	rs79476006	0.513740384615385	0.721336538461538	0.476337072795498
ALB || id:ukb-bub35-ALB	Endometriosis || id:finngen_R10_N14_ENDOMETRIOSIS	ukb-bub35-ALB	finngen_R10_N14_ENDOMETRIOSIS	128171	rs800506	0.735299363057325	0.866203821656051	0.395950469665023
ALB || id:ukb-bub35-ALB	Endometriosis || id:finngen_R10_N14_ENDOMETRIOSIS	ukb-bub35-ALB	finngen_R10_N14_ENDOMETRIOSIS	128171	rs8064376	-0.506883	0.402188034188034	0.207556128805996
ALB || id:ukb-bub35-ALB	Endometriosis || id:finngen_R10_N14_ENDOMETRIOSIS	ukb-bub35-ALB	finngen_R10_N14_ENDOMETRIOSIS	128171	rs8133431	-0.713083	0.716472222222222	0.319604947705864
ALB || id:ukb-bub35-ALB	Endometriosis || id:finngen_R10_N14_ENDOMETRIOSIS	ukb-bub35-ALB	finngen_R10_N14_ENDOMETRIOSIS	128171	rs8176743	-1.03747	0.603941780821918	0.0858266328576013
ALB || id:ukb-bub35-ALB	Endometriosis || id:finngen_R10_N14_ENDOMETRIOSIS	ukb-bub35-ALB	finngen_R10_N14_ENDOMETRIOSIS	128171	rs872926	1.31246064139942	0.46433527696793	0.00470543707819304
ALB || id:ukb-bub35-ALB	Endometriosis || id:finngen_R10_N14_ENDOMETRIOSIS	ukb-bub35-ALB	finngen_R10_N14_ENDOMETRIOSIS	128171	rs879620	2.05855769230769	0.778929487179487	0.00822227015684349
ALB || id:ukb-bub35-ALB	Endometriosis || id:finngen_R10_N14_ENDOMETRIOSIS	ukb-bub35-ALB	finngen_R10_N14_ENDOMETRIOSIS	128171	rs926144	-0.354964	0.244488599348534	0.146539454246334
ALB || id:ukb-bub35-ALB	Endometriosis || id:finngen_R10_N14_ENDOMETRIOSIS	ukb-bub35-ALB	finngen_R10_N14_ENDOMETRIOSIS	128171	rs9265945	0.652144736842105	0.546776315789474	0.232983571739006
ALB || id:ukb-bub35-ALB	Endometriosis || id:finngen_R10_N14_ENDOMETRIOSIS	ukb-bub35-ALB	finngen_R10_N14_ENDOMETRIOSIS	128171	rs9430334	-0.404622	0.830112745098039	0.625953464301183
ALB || id:ukb-bub35-ALB	Endometriosis || id:finngen_R10_N14_ENDOMETRIOSIS	ukb-bub35-ALB	finngen_R10_N14_ENDOMETRIOSIS	128171	rs9525175	-0.169373	0.817427083333333	0.835851732702915
ALB || id:ukb-bub35-ALB	Endometriosis || id:finngen_R10_N14_ENDOMETRIOSIS	ukb-bub35-ALB	finngen_R10_N14_ENDOMETRIOSIS	128171	rs9638180	0.760682835820895	0.586320895522388	0.194499395765201
ALB || id:ukb-bub35-ALB	Endometriosis || id:finngen_R10_N14_ENDOMETRIOSIS	ukb-bub35-ALB	finngen_R10_N14_ENDOMETRIOSIS	128171	rs9788533	2.24825698324022	0.699877094972067	0.00131649426883264
ALB || id:ukb-bub35-ALB	Endometriosis || id:finngen_R10_N14_ENDOMETRIOSIS	ukb-bub35-ALB	finngen_R10_N14_ENDOMETRIOSIS	128171	All - Inverse variance weighted	0.0583889218879586	0.0566463848811712	0.302652600204413
ALB || id:ukb-bub35-ALB	Endometriosis || id:finngen_R10_N14_ENDOMETRIOSIS	ukb-bub35-ALB	finngen_R10_N14_ENDOMETRIOSIS	128171	All - MR Egger	-0.0404345	0.124165690345086	0.745057340150212
ALP || id:ukb-bub35-ALP	Endometriosis || id:finngen_R10_N14_ENDOMETRIOSIS	ukb-bub35-ALP	finngen_R10_N14_ENDOMETRIOSIS	128171	rs10048745	0.0709536842105263	0.767136842105263	0.926307495637814
ALP || id:ukb-bub35-ALP	Endometriosis || id:finngen_R10_N14_ENDOMETRIOSIS	ukb-bub35-ALP	finngen_R10_N14_ENDOMETRIOSIS	128171	rs10074630	1.60656209150327	0.961398692810458	0.094708349735002
ALP || id:ukb-bub35-ALP	Endometriosis || id:finngen_R10_N14_ENDOMETRIOSIS	ukb-bub35-ALP	finngen_R10_N14_ENDOMETRIOSIS	128171	rs10095625	-0.902953	0.707630841121495	0.201947367671532
ALP || id:ukb-bub35-ALP	Endometriosis || id:finngen_R10_N14_ENDOMETRIOSIS	ukb-bub35-ALP	finngen_R10_N14_ENDOMETRIOSIS	128171	rs10103996	0.469091463414634	0.876737804878049	0.59262088213463
ALP || id:ukb-bub35-ALP	Endometriosis || id:finngen_R10_N14_ENDOMETRIOSIS	ukb-bub35-ALP	finngen_R10_N14_ENDOMETRIOSIS	128171	rs10157379	1.20791213389121	0.52081589958159	0.0203804590264598
ALP || id:ukb-bub35-ALP	Endometriosis || id:finngen_R10_N14_ENDOMETRIOSIS	ukb-bub35-ALP	finngen_R10_N14_ENDOMETRIOSIS	128171	rs10162642	-0.424768	0.847262376237624	0.616130777285005
ALP || id:ukb-bub35-ALP	Endometriosis || id:finngen_R10_N14_ENDOMETRIOSIS	ukb-bub35-ALP	finngen_R10_N14_ENDOMETRIOSIS	128171	rs10164853	-1.17307	0.79065243902439	0.137894519421404
ALP || id:ukb-bub35-ALP	Endometriosis || id:finngen_R10_N14_ENDOMETRIOSIS	ukb-bub35-ALP	finngen_R10_N14_ENDOMETRIOSIS	128171	rs10258916	2.01322142857143	0.919714285714286	0.0285994593183303
ALP || id:ukb-bub35-ALP	Endometriosis || id:finngen_R10_N14_ENDOMETRIOSIS	ukb-bub35-ALP	finngen_R10_N14_ENDOMETRIOSIS	128171	rs1030098	0.596201834862385	0.592724770642202	0.314479919261162
ALP || id:ukb-bub35-ALP	Endometriosis || id:finngen_R10_N14_ENDOMETRIOSIS	ukb-bub35-ALP	finngen_R10_N14_ENDOMETRIOSIS	128171	rs10400328	-0.423936	0.511264150943396	0.406996097328559
ALP || id:ukb-bub35-ALP	Endometriosis || id:finngen_R10_N14_ENDOMETRIOSIS	ukb-bub35-ALP	finngen_R10_N14_ENDOMETRIOSIS	128171	rs10430891	-0.383389	0.706185654008439	0.587197838910062
ALP || id:ukb-bub35-ALP	Endometriosis || id:finngen_R10_N14_ENDOMETRIOSIS	ukb-bub35-ALP	finngen_R10_N14_ENDOMETRIOSIS	128171	rs10434761	0.197093896713615	0.818605633802817	0.809735069251973
ALP || id:ukb-bub35-ALP	Endometriosis || id:finngen_R10_N14_ENDOMETRIOSIS	ukb-bub35-ALP	finngen_R10_N14_ENDOMETRIOSIS	128171	rs1056692	1.23058843537415	0.439840136054422	0.00514506201899768
ALP || id:ukb-bub35-ALP	Endometriosis || id:finngen_R10_N14_ENDOMETRIOSIS	ukb-bub35-ALP	finngen_R10_N14_ENDOMETRIOSIS	128171	rs1062315	-0.702018	0.750321428571429	0.349467416666618
ALP || id:ukb-bub35-ALP	Endometriosis || id:finngen_R10_N14_ENDOMETRIOSIS	ukb-bub35-ALP	finngen_R10_N14_ENDOMETRIOSIS	128171	rs10748564	0.517809615384615	0.837262820512821	0.536275265195424
ALP || id:ukb-bub35-ALP	Endometriosis || id:finngen_R10_N14_ENDOMETRIOSIS	ukb-bub35-ALP	finngen_R10_N14_ENDOMETRIOSIS	128171	rs10772783	1.60057894736842	0.802013157894737	0.0459664121581785
ALP || id:ukb-bub35-ALP	Endometriosis || id:finngen_R10_N14_ENDOMETRIOSIS	ukb-bub35-ALP	finngen_R10_N14_ENDOMETRIOSIS	128171	rs10787429	0.00150944478527607	0.396812883435583	0.996964917634097
ALP || id:ukb-bub35-ALP	Endometriosis || id:finngen_R10_N14_ENDOMETRIOSIS	ukb-bub35-ALP	finngen_R10_N14_ENDOMETRIOSIS	128171	rs10843403	0.372783211678832	0.886197080291971	0.674007042854996
ALP || id:ukb-bub35-ALP	Endometriosis || id:finngen_R10_N14_ENDOMETRIOSIS	ukb-bub35-ALP	finngen_R10_N14_ENDOMETRIOSIS	128171	rs10857127	-0.170016	0.676664804469274	0.801616066520411
ALP || id:ukb-bub35-ALP	Endometriosis || id:finngen_R10_N14_ENDOMETRIOSIS	ukb-bub35-ALP	finngen_R10_N14_ENDOMETRIOSIS	128171	rs10883447	-0.720187	0.884840277777778	0.415691882370762
ALP || id:ukb-bub35-ALP	Endometriosis || id:finngen_R10_N14_ENDOMETRIOSIS	ukb-bub35-ALP	finngen_R10_N14_ENDOMETRIOSIS	128171	rs10896015	0.658569620253165	1.02939873417722	0.522327702568519
ALP || id:ukb-bub35-ALP	Endometriosis || id:finngen_R10_N14_ENDOMETRIOSIS	ukb-bub35-ALP	finngen_R10_N14_ENDOMETRIOSIS	128171	rs10897272	0.437128467153285	0.895131386861314	0.625309028723148
ALP || id:ukb-bub35-ALP	Endometriosis || id:finngen_R10_N14_ENDOMETRIOSIS	ukb-bub35-ALP	finngen_R10_N14_ENDOMETRIOSIS	128171	rs10916988	0.0182920592193809	0.0826938088829071	0.824934932611403
ALP || id:ukb-bub35-ALP	Endometriosis || id:finngen_R10_N14_ENDOMETRIOSIS	ukb-bub35-ALP	finngen_R10_N14_ENDOMETRIOSIS	128171	rs10963680	0.175065284974093	0.753046632124352	0.816168309231527
ALP || id:ukb-bub35-ALP	Endometriosis || id:finngen_R10_N14_ENDOMETRIOSIS	ukb-bub35-ALP	finngen_R10_N14_ENDOMETRIOSIS	128171	rs11065967	-0.184679	0.433893557422969	0.670376003860931
ALP || id:ukb-bub35-ALP	Endometriosis || id:finngen_R10_N14_ENDOMETRIOSIS	ukb-bub35-ALP	finngen_R10_N14_ENDOMETRIOSIS	128171	rs111684288	-0.346176	0.712070539419087	0.626857990270995
ALP || id:ukb-bub35-ALP	Endometriosis || id:finngen_R10_N14_ENDOMETRIOSIS	ukb-bub35-ALP	finngen_R10_N14_ENDOMETRIOSIS	128171	rs111909590	-2.25712	1.17849567723343	0.0554604742973771
ALP || id:ukb-bub35-ALP	Endometriosis || id:finngen_R10_N14_ENDOMETRIOSIS	ukb-bub35-ALP	finngen_R10_N14_ENDOMETRIOSIS	128171	rs111973012	-2.25345	0.969440909090909	0.0200998126304551
ALP || id:ukb-bub35-ALP	Endometriosis || id:finngen_R10_N14_ENDOMETRIOSIS	ukb-bub35-ALP	finngen_R10_N14_ENDOMETRIOSIS	128171	rs112632065	0.673080568720379	0.909156398104265	0.459096570733023
ALP || id:ukb-bub35-ALP	Endometriosis || id:finngen_R10_N14_ENDOMETRIOSIS	ukb-bub35-ALP	finngen_R10_N14_ENDOMETRIOSIS	128171	rs112905931	1.10941401273885	0.77984076433121	0.154847479405986
ALP || id:ukb-bub35-ALP	Endometriosis || id:finngen_R10_N14_ENDOMETRIOSIS	ukb-bub35-ALP	finngen_R10_N14_ENDOMETRIOSIS	128171	rs113422695	0.439325301204819	0.618369477911647	0.477420409080083
ALP || id:ukb-bub35-ALP	Endometriosis || id:finngen_R10_N14_ENDOMETRIOSIS	ukb-bub35-ALP	finngen_R10_N14_ENDOMETRIOSIS	128171	rs113479946	1.08129411764706	0.766327205882353	0.158242139898085
ALP || id:ukb-bub35-ALP	Endometriosis || id:finngen_R10_N14_ENDOMETRIOSIS	ukb-bub35-ALP	finngen_R10_N14_ENDOMETRIOSIS	128171	rs113891542	-0.661977	0.332119796091759	0.046240908074827
ALP || id:ukb-bub35-ALP	Endometriosis || id:finngen_R10_N14_ENDOMETRIOSIS	ukb-bub35-ALP	finngen_R10_N14_ENDOMETRIOSIS	128171	rs114631712	0.193204255319149	0.658614184397163	0.769254889545472
ALP || id:ukb-bub35-ALP	Endometriosis || id:finngen_R10_N14_ENDOMETRIOSIS	ukb-bub35-ALP	finngen_R10_N14_ENDOMETRIOSIS	128171	rs115276619	-0.480899	0.470450836820084	0.306682539080367
ALP || id:ukb-bub35-ALP	Endometriosis || id:finngen_R10_N14_ENDOMETRIOSIS	ukb-bub35-ALP	finngen_R10_N14_ENDOMETRIOSIS	128171	rs115600404	-0.0761895	0.847276801405976	0.928348607012447
ALP || id:ukb-bub35-ALP	Endometriosis || id:finngen_R10_N14_ENDOMETRIOSIS	ukb-bub35-ALP	finngen_R10_N14_ENDOMETRIOSIS	128171	rs115946508	0.649890151515152	0.845507575757576	0.442107608616485
ALP || id:ukb-bub35-ALP	Endometriosis || id:finngen_R10_N14_ENDOMETRIOSIS	ukb-bub35-ALP	finngen_R10_N14_ENDOMETRIOSIS	128171	rs11596236	0.639956756756757	0.678848648648649	0.345829749006693
ALP || id:ukb-bub35-ALP	Endometriosis || id:finngen_R10_N14_ENDOMETRIOSIS	ukb-bub35-ALP	finngen_R10_N14_ENDOMETRIOSIS	128171	rs11621792	0.142764450867052	0.360777456647399	0.692316516323621
ALP || id:ukb-bub35-ALP	Endometriosis || id:finngen_R10_N14_ENDOMETRIOSIS	ukb-bub35-ALP	finngen_R10_N14_ENDOMETRIOSIS	128171	rs11660937	-0.503293	0.715912568306011	0.48204973692853
ALP || id:ukb-bub35-ALP	Endometriosis || id:finngen_R10_N14_ENDOMETRIOSIS	ukb-bub35-ALP	finngen_R10_N14_ENDOMETRIOSIS	128171	rs11670625	0.134946275395034	0.45096388261851	0.764757196482157
ALP || id:ukb-bub35-ALP	Endometriosis || id:finngen_R10_N14_ENDOMETRIOSIS	ukb-bub35-ALP	finngen_R10_N14_ENDOMETRIOSIS	128171	rs117589665	0.00200095907928389	0.409662404092072	0.996102820292941
ALP || id:ukb-bub35-ALP	Endometriosis || id:finngen_R10_N14_ENDOMETRIOSIS	ukb-bub35-ALP	finngen_R10_N14_ENDOMETRIOSIS	128171	rs11781843	0.40985	0.874295454545455	0.639228714852302
ALP || id:ukb-bub35-ALP	Endometriosis || id:finngen_R10_N14_ENDOMETRIOSIS	ukb-bub35-ALP	finngen_R10_N14_ENDOMETRIOSIS	128171	rs1189726	1.52718518518519	0.658423868312757	0.0203703247990516
ALP || id:ukb-bub35-ALP	Endometriosis || id:finngen_R10_N14_ENDOMETRIOSIS	ukb-bub35-ALP	finngen_R10_N14_ENDOMETRIOSIS	128171	rs11986461	-1.55365	0.809226666666667	0.0548675569557373
ALP || id:ukb-bub35-ALP	Endometriosis || id:finngen_R10_N14_ENDOMETRIOSIS	ukb-bub35-ALP	finngen_R10_N14_ENDOMETRIOSIS	128171	rs12049908	0.605716463414634	0.477774390243902	0.204873799692519
ALP || id:ukb-bub35-ALP	Endometriosis || id:finngen_R10_N14_ENDOMETRIOSIS	ukb-bub35-ALP	finngen_R10_N14_ENDOMETRIOSIS	128171	rs12226331	0.304388732394366	0.888612676056338	0.731941713445776
ALP || id:ukb-bub35-ALP	Endometriosis || id:finngen_R10_N14_ENDOMETRIOSIS	ukb-bub35-ALP	finngen_R10_N14_ENDOMETRIOSIS	128171	rs12364964	-0.00214992	0.625014778325123	0.997255448039038
ALP || id:ukb-bub35-ALP	Endometriosis || id:finngen_R10_N14_ENDOMETRIOSIS	ukb-bub35-ALP	finngen_R10_N14_ENDOMETRIOSIS	128171	rs12373325	-0.14125	0.485941979522184	0.771301489952205
ALP || id:ukb-bub35-ALP	Endometriosis || id:finngen_R10_N14_ENDOMETRIOSIS	ukb-bub35-ALP	finngen_R10_N14_ENDOMETRIOSIS	128171	rs12447119	1.00190384615385	0.562458333333333	0.0748643785116397
ALP || id:ukb-bub35-ALP	Endometriosis || id:finngen_R10_N14_ENDOMETRIOSIS	ukb-bub35-ALP	finngen_R10_N14_ENDOMETRIOSIS	128171	rs1257219	-0.351362	0.467120634920635	0.451938821766941
ALP || id:ukb-bub35-ALP	Endometriosis || id:finngen_R10_N14_ENDOMETRIOSIS	ukb-bub35-ALP	finngen_R10_N14_ENDOMETRIOSIS	128171	rs12619647	-0.923769	0.676741758241758	0.17224527983182
ALP || id:ukb-bub35-ALP	Endometriosis || id:finngen_R10_N14_ENDOMETRIOSIS	ukb-bub35-ALP	finngen_R10_N14_ENDOMETRIOSIS	128171	rs12644725	1.53753237410072	0.883446043165468	0.0817922058553279
ALP || id:ukb-bub35-ALP	Endometriosis || id:finngen_R10_N14_ENDOMETRIOSIS	ukb-bub35-ALP	finngen_R10_N14_ENDOMETRIOSIS	128171	rs12735861	0.41352101910828	0.797522292993631	0.604104465850206
ALP || id:ukb-bub35-ALP	Endometriosis || id:finngen_R10_N14_ENDOMETRIOSIS	ukb-bub35-ALP	finngen_R10_N14_ENDOMETRIOSIS	128171	rs12782515	0.408725128205128	0.80505641025641	0.611665500764248
ALP || id:ukb-bub35-ALP	Endometriosis || id:finngen_R10_N14_ENDOMETRIOSIS	ukb-bub35-ALP	finngen_R10_N14_ENDOMETRIOSIS	128171	rs12895249	0.530833152173913	0.885956521739131	0.549063602905867
ALP || id:ukb-bub35-ALP	Endometriosis || id:finngen_R10_N14_ENDOMETRIOSIS	ukb-bub35-ALP	finngen_R10_N14_ENDOMETRIOSIS	128171	rs12914626	-0.432418	0.791345911949686	0.584767707520714
ALP || id:ukb-bub35-ALP	Endometriosis || id:finngen_R10_N14_ENDOMETRIOSIS	ukb-bub35-ALP	finngen_R10_N14_ENDOMETRIOSIS	128171	rs12921296	0.396409952606635	0.706156398104266	0.574550219154981
ALP || id:ukb-bub35-ALP	Endometriosis || id:finngen_R10_N14_ENDOMETRIOSIS	ukb-bub35-ALP	finngen_R10_N14_ENDOMETRIOSIS	128171	rs12940802	0.311077083333333	0.850715277777778	0.714614819203334
ALP || id:ukb-bub35-ALP	Endometriosis || id:finngen_R10_N14_ENDOMETRIOSIS	ukb-bub35-ALP	finngen_R10_N14_ENDOMETRIOSIS	128171	rs12945299	-0.316029	0.128564485981308	0.0139660332844557
ALP || id:ukb-bub35-ALP	Endometriosis || id:finngen_R10_N14_ENDOMETRIOSIS	ukb-bub35-ALP	finngen_R10_N14_ENDOMETRIOSIS	128171	rs12956554	-0.363167	0.857561643835616	0.671939202735384
ALP || id:ukb-bub35-ALP	Endometriosis || id:finngen_R10_N14_ENDOMETRIOSIS	ukb-bub35-ALP	finngen_R10_N14_ENDOMETRIOSIS	128171	rs13006699	-0.545663	0.764519553072626	0.475392510348583
ALP || id:ukb-bub35-ALP	Endometriosis || id:finngen_R10_N14_ENDOMETRIOSIS	ukb-bub35-ALP	finngen_R10_N14_ENDOMETRIOSIS	128171	rs13013390	0.00279588780487805	0.720717073170732	0.99690476304632
ALP || id:ukb-bub35-ALP	Endometriosis || id:finngen_R10_N14_ENDOMETRIOSIS	ukb-bub35-ALP	finngen_R10_N14_ENDOMETRIOSIS	128171	rs13213362	-0.0903475	0.769194214876033	0.906497633058641
ALP || id:ukb-bub35-ALP	Endometriosis || id:finngen_R10_N14_ENDOMETRIOSIS	ukb-bub35-ALP	finngen_R10_N14_ENDOMETRIOSIS	128171	rs13235543	0.338542199488491	0.457086956521739	0.458904694437281
ALP || id:ukb-bub35-ALP	Endometriosis || id:finngen_R10_N14_ENDOMETRIOSIS	ukb-bub35-ALP	finngen_R10_N14_ENDOMETRIOSIS	128171	rs132639	0.028511593220339	0.611023728813559	0.962782611743813
ALP || id:ukb-bub35-ALP	Endometriosis || id:finngen_R10_N14_ENDOMETRIOSIS	ukb-bub35-ALP	finngen_R10_N14_ENDOMETRIOSIS	128171	rs13279159	0.958013245033112	0.985834437086093	0.331160484274278
ALP || id:ukb-bub35-ALP	Endometriosis || id:finngen_R10_N14_ENDOMETRIOSIS	ukb-bub35-ALP	finngen_R10_N14_ENDOMETRIOSIS	128171	rs138072930	0.242728205128205	0.356438827838828	0.495883271942628
ALP || id:ukb-bub35-ALP	Endometriosis || id:finngen_R10_N14_ENDOMETRIOSIS	ukb-bub35-ALP	finngen_R10_N14_ENDOMETRIOSIS	128171	rs1388608	-1.51278	0.865123529411765	0.0803547180676853
ALP || id:ukb-bub35-ALP	Endometriosis || id:finngen_R10_N14_ENDOMETRIOSIS	ukb-bub35-ALP	finngen_R10_N14_ENDOMETRIOSIS	128171	rs1423063	0.408273148148148	0.559180555555556	0.465312201788661
ALP || id:ukb-bub35-ALP	Endometriosis || id:finngen_R10_N14_ENDOMETRIOSIS	ukb-bub35-ALP	finngen_R10_N14_ENDOMETRIOSIS	128171	rs1428967	0.144894409937888	0.487201863354037	0.766160241532015
ALP || id:ukb-bub35-ALP	Endometriosis || id:finngen_R10_N14_ENDOMETRIOSIS	ukb-bub35-ALP	finngen_R10_N14_ENDOMETRIOSIS	128171	rs146433259	0.0109086421499293	1.33315275813296	0.993471310792116
ALP || id:ukb-bub35-ALP	Endometriosis || id:finngen_R10_N14_ENDOMETRIOSIS	ukb-bub35-ALP	finngen_R10_N14_ENDOMETRIOSIS	128171	rs146496844	0.487700869565217	0.61776347826087	0.429841956925074
ALP || id:ukb-bub35-ALP	Endometriosis || id:finngen_R10_N14_ENDOMETRIOSIS	ukb-bub35-ALP	finngen_R10_N14_ENDOMETRIOSIS	128171	rs150844304	-1.79012	1.20238797814208	0.136538349160064
ALP || id:ukb-bub35-ALP	Endometriosis || id:finngen_R10_N14_ENDOMETRIOSIS	ukb-bub35-ALP	finngen_R10_N14_ENDOMETRIOSIS	128171	rs15623	-1.27141	1.00622985074627	0.206395615527775
ALP || id:ukb-bub35-ALP	Endometriosis || id:finngen_R10_N14_ENDOMETRIOSIS	ukb-bub35-ALP	finngen_R10_N14_ENDOMETRIOSIS	128171	rs157595	-0.409098	0.268620901639344	0.12776920463681
ALP || id:ukb-bub35-ALP	Endometriosis || id:finngen_R10_N14_ENDOMETRIOSIS	ukb-bub35-ALP	finngen_R10_N14_ENDOMETRIOSIS	128171	rs1609829	-1.7937	0.669617021276596	0.00739089045008479
ALP || id:ukb-bub35-ALP	Endometriosis || id:finngen_R10_N14_ENDOMETRIOSIS	ukb-bub35-ALP	finngen_R10_N14_ENDOMETRIOSIS	128171	rs17429745	-0.288434	0.549653153153153	0.59975226056774
ALP || id:ukb-bub35-ALP	Endometriosis || id:finngen_R10_N14_ENDOMETRIOSIS	ukb-bub35-ALP	finngen_R10_N14_ENDOMETRIOSIS	128171	rs174566	-0.120623	0.23346845124283	0.605394968091051
ALP || id:ukb-bub35-ALP	Endometriosis || id:finngen_R10_N14_ENDOMETRIOSIS	ukb-bub35-ALP	finngen_R10_N14_ENDOMETRIOSIS	128171	rs1762486	-0.0833127	0.899306666666667	0.926188772477166
ALP || id:ukb-bub35-ALP	Endometriosis || id:finngen_R10_N14_ENDOMETRIOSIS	ukb-bub35-ALP	finngen_R10_N14_ENDOMETRIOSIS	128171	rs17784245	-1.12755	0.581298076923077	0.0524152816097417
ALP || id:ukb-bub35-ALP	Endometriosis || id:finngen_R10_N14_ENDOMETRIOSIS	ukb-bub35-ALP	finngen_R10_N14_ENDOMETRIOSIS	128171	rs1778796	-1.19529	0.856881118881119	0.163037817302629
ALP || id:ukb-bub35-ALP	Endometriosis || id:finngen_R10_N14_ENDOMETRIOSIS	ukb-bub35-ALP	finngen_R10_N14_ENDOMETRIOSIS	128171	rs17820747	-0.484709	0.842511904761905	0.565078927088453
ALP || id:ukb-bub35-ALP	Endometriosis || id:finngen_R10_N14_ENDOMETRIOSIS	ukb-bub35-ALP	finngen_R10_N14_ENDOMETRIOSIS	128171	rs17855739	-0.201734	0.654206642066421	0.75780474352085
ALP || id:ukb-bub35-ALP	Endometriosis || id:finngen_R10_N14_ENDOMETRIOSIS	ukb-bub35-ALP	finngen_R10_N14_ENDOMETRIOSIS	128171	rs182611493	0.251516100957354	0.240355091383812	0.295360008329893
ALP || id:ukb-bub35-ALP	Endometriosis || id:finngen_R10_N14_ENDOMETRIOSIS	ukb-bub35-ALP	finngen_R10_N14_ENDOMETRIOSIS	128171	rs1833249	0.731303317535545	0.726279620853081	0.313974648235121
ALP || id:ukb-bub35-ALP	Endometriosis || id:finngen_R10_N14_ENDOMETRIOSIS	ukb-bub35-ALP	finngen_R10_N14_ENDOMETRIOSIS	128171	rs186918006	1.10998333333333	0.756744444444445	0.142433856209164
ALP || id:ukb-bub35-ALP	Endometriosis || id:finngen_R10_N14_ENDOMETRIOSIS	ukb-bub35-ALP	finngen_R10_N14_ENDOMETRIOSIS	128171	rs189174	0.422451075268817	0.666854838709678	0.526408615076664
ALP || id:ukb-bub35-ALP	Endometriosis || id:finngen_R10_N14_ENDOMETRIOSIS	ukb-bub35-ALP	finngen_R10_N14_ENDOMETRIOSIS	128171	rs1892500	-1.03359	0.696612903225806	0.137880643923882
ALP || id:ukb-bub35-ALP	Endometriosis || id:finngen_R10_N14_ENDOMETRIOSIS	ukb-bub35-ALP	finngen_R10_N14_ENDOMETRIOSIS	128171	rs190896281	1.12216470588235	0.764662745098039	0.142232223270967
ALP || id:ukb-bub35-ALP	Endometriosis || id:finngen_R10_N14_ENDOMETRIOSIS	ukb-bub35-ALP	finngen_R10_N14_ENDOMETRIOSIS	128171	rs2003563	-0.0918886	0.720275316455696	0.898485883408814
ALP || id:ukb-bub35-ALP	Endometriosis || id:finngen_R10_N14_ENDOMETRIOSIS	ukb-bub35-ALP	finngen_R10_N14_ENDOMETRIOSIS	128171	rs2038760	-0.306573	0.898077777777778	0.732827971480002
ALP || id:ukb-bub35-ALP	Endometriosis || id:finngen_R10_N14_ENDOMETRIOSIS	ukb-bub35-ALP	finngen_R10_N14_ENDOMETRIOSIS	128171	rs2041081	-0.0206502	0.494084249084249	0.966662230734599
ALP || id:ukb-bub35-ALP	Endometriosis || id:finngen_R10_N14_ENDOMETRIOSIS	ukb-bub35-ALP	finngen_R10_N14_ENDOMETRIOSIS	128171	rs204907	-0.955449	0.849551219512195	0.260736877402766
ALP || id:ukb-bub35-ALP	Endometriosis || id:finngen_R10_N14_ENDOMETRIOSIS	ukb-bub35-ALP	finngen_R10_N14_ENDOMETRIOSIS	128171	rs2114273	2.58356626506024	0.746807228915663	0.000541215182882449
ALP || id:ukb-bub35-ALP	Endometriosis || id:finngen_R10_N14_ENDOMETRIOSIS	ukb-bub35-ALP	finngen_R10_N14_ENDOMETRIOSIS	128171	rs2161037	-0.480223	0.287402843601896	0.0947405122114193
ALP || id:ukb-bub35-ALP	Endometriosis || id:finngen_R10_N14_ENDOMETRIOSIS	ukb-bub35-ALP	finngen_R10_N14_ENDOMETRIOSIS	128171	rs2183745	-0.44618	0.231052727272727	0.0534738559143796
ALP || id:ukb-bub35-ALP	Endometriosis || id:finngen_R10_N14_ENDOMETRIOSIS	ukb-bub35-ALP	finngen_R10_N14_ENDOMETRIOSIS	128171	rs2236653	-0.0457038	0.183393850658858	0.803197394665368
ALP || id:ukb-bub35-ALP	Endometriosis || id:finngen_R10_N14_ENDOMETRIOSIS	ukb-bub35-ALP	finngen_R10_N14_ENDOMETRIOSIS	128171	rs2239222	-0.203513	0.472496212121212	0.666672453228386
ALP || id:ukb-bub35-ALP	Endometriosis || id:finngen_R10_N14_ENDOMETRIOSIS	ukb-bub35-ALP	finngen_R10_N14_ENDOMETRIOSIS	128171	rs2290361	-1.95889	0.786084415584416	0.012704093958548
ALP || id:ukb-bub35-ALP	Endometriosis || id:finngen_R10_N14_ENDOMETRIOSIS	ukb-bub35-ALP	finngen_R10_N14_ENDOMETRIOSIS	128171	rs2298058	0.0335065168539326	0.28063595505618	0.904962459081506
ALP || id:ukb-bub35-ALP	Endometriosis || id:finngen_R10_N14_ENDOMETRIOSIS	ukb-bub35-ALP	finngen_R10_N14_ENDOMETRIOSIS	128171	rs2393775	0.565710264900662	0.202564569536424	0.00522636102500203
ALP || id:ukb-bub35-ALP	Endometriosis || id:finngen_R10_N14_ENDOMETRIOSIS	ukb-bub35-ALP	finngen_R10_N14_ENDOMETRIOSIS	128171	rs2465956	-0.935511	0.580219409282701	0.106888128649586
ALP || id:ukb-bub35-ALP	Endometriosis || id:finngen_R10_N14_ENDOMETRIOSIS	ukb-bub35-ALP	finngen_R10_N14_ENDOMETRIOSIS	128171	rs2500400	-0.341134	0.244546558704454	0.163026748187386
ALP || id:ukb-bub35-ALP	Endometriosis || id:finngen_R10_N14_ENDOMETRIOSIS	ukb-bub35-ALP	finngen_R10_N14_ENDOMETRIOSIS	128171	rs251487	0.619570072992701	0.903737226277372	0.492987834618185
ALP || id:ukb-bub35-ALP	Endometriosis || id:finngen_R10_N14_ENDOMETRIOSIS	ukb-bub35-ALP	finngen_R10_N14_ENDOMETRIOSIS	128171	rs252761	-0.890642	0.703526011560694	0.205524436957266
ALP || id:ukb-bub35-ALP	Endometriosis || id:finngen_R10_N14_ENDOMETRIOSIS	ukb-bub35-ALP	finngen_R10_N14_ENDOMETRIOSIS	128171	rs2535413	-1.3749	0.693037037037037	0.0472696769284078
ALP || id:ukb-bub35-ALP	Endometriosis || id:finngen_R10_N14_ENDOMETRIOSIS	ukb-bub35-ALP	finngen_R10_N14_ENDOMETRIOSIS	128171	rs258321	-0.0838322	0.858691780821918	0.922227846576655
ALP || id:ukb-bub35-ALP	Endometriosis || id:finngen_R10_N14_ENDOMETRIOSIS	ukb-bub35-ALP	finngen_R10_N14_ENDOMETRIOSIS	128171	rs2587534	0.356928662420382	0.771566878980892	0.643649413645921
ALP || id:ukb-bub35-ALP	Endometriosis || id:finngen_R10_N14_ENDOMETRIOSIS	ukb-bub35-ALP	finngen_R10_N14_ENDOMETRIOSIS	128171	rs261291	0.071258064516129	0.330741935483871	0.82941716372722
ALP || id:ukb-bub35-ALP	Endometriosis || id:finngen_R10_N14_ENDOMETRIOSIS	ukb-bub35-ALP	finngen_R10_N14_ENDOMETRIOSIS	128171	rs2618567	0.418114285714286	0.732457142857143	0.568109540019476
ALP || id:ukb-bub35-ALP	Endometriosis || id:finngen_R10_N14_ENDOMETRIOSIS	ukb-bub35-ALP	finngen_R10_N14_ENDOMETRIOSIS	128171	rs2642439	-0.424538	0.478945848375451	0.375401674902581
ALP || id:ukb-bub35-ALP	Endometriosis || id:finngen_R10_N14_ENDOMETRIOSIS	ukb-bub35-ALP	finngen_R10_N14_ENDOMETRIOSIS	128171	rs2670824	-0.256402	0.704003095975232	0.715704827061832
ALP || id:ukb-bub35-ALP	Endometriosis || id:finngen_R10_N14_ENDOMETRIOSIS	ukb-bub35-ALP	finngen_R10_N14_ENDOMETRIOSIS	128171	rs2776288	-0.397712	0.917978260869565	0.664834552950311
ALP || id:ukb-bub35-ALP	Endometriosis || id:finngen_R10_N14_ENDOMETRIOSIS	ukb-bub35-ALP	finngen_R10_N14_ENDOMETRIOSIS	128171	rs2834222	-0.136862	0.903548872180451	0.879603351993156
ALP || id:ukb-bub35-ALP	Endometriosis || id:finngen_R10_N14_ENDOMETRIOSIS	ukb-bub35-ALP	finngen_R10_N14_ENDOMETRIOSIS	128171	rs28422057	-0.684339	0.253355102040816	0.00691094817109069
ALP || id:ukb-bub35-ALP	Endometriosis || id:finngen_R10_N14_ENDOMETRIOSIS	ukb-bub35-ALP	finngen_R10_N14_ENDOMETRIOSIS	128171	rs28601761	0.263190476190476	0.166312925170068	0.113535099106665
ALP || id:ukb-bub35-ALP	Endometriosis || id:finngen_R10_N14_ENDOMETRIOSIS	ukb-bub35-ALP	finngen_R10_N14_ENDOMETRIOSIS	128171	rs28713678	0.754394736842105	0.830223684210526	0.363527281593471
ALP || id:ukb-bub35-ALP	Endometriosis || id:finngen_R10_N14_ENDOMETRIOSIS	ukb-bub35-ALP	finngen_R10_N14_ENDOMETRIOSIS	128171	rs2879924	0.28325641025641	0.780474358974359	0.716658275353897
ALP || id:ukb-bub35-ALP	Endometriosis || id:finngen_R10_N14_ENDOMETRIOSIS	ukb-bub35-ALP	finngen_R10_N14_ENDOMETRIOSIS	128171	rs28840750	0.00581957746478873	0.367840375586855	0.987377249430994
ALP || id:ukb-bub35-ALP	Endometriosis || id:finngen_R10_N14_ENDOMETRIOSIS	ukb-bub35-ALP	finngen_R10_N14_ENDOMETRIOSIS	128171	rs2902940	-0.0418608	0.499365187713311	0.933193239883077
ALP || id:ukb-bub35-ALP	Endometriosis || id:finngen_R10_N14_ENDOMETRIOSIS	ukb-bub35-ALP	finngen_R10_N14_ENDOMETRIOSIS	128171	rs2919872	-0.141088	0.633260204081633	0.823694386181635
ALP || id:ukb-bub35-ALP	Endometriosis || id:finngen_R10_N14_ENDOMETRIOSIS	ukb-bub35-ALP	finngen_R10_N14_ENDOMETRIOSIS	128171	rs2934956	0.49507323943662	0.365698591549296	0.175808495948557
ALP || id:ukb-bub35-ALP	Endometriosis || id:finngen_R10_N14_ENDOMETRIOSIS	ukb-bub35-ALP	finngen_R10_N14_ENDOMETRIOSIS	128171	rs34064819	-0.546918	0.745040935672515	0.462901226585664
ALP || id:ukb-bub35-ALP	Endometriosis || id:finngen_R10_N14_ENDOMETRIOSIS	ukb-bub35-ALP	finngen_R10_N14_ENDOMETRIOSIS	128171	rs34407049	2.66669536423841	0.80335761589404	0.000901990059803671
ALP || id:ukb-bub35-ALP	Endometriosis || id:finngen_R10_N14_ENDOMETRIOSIS	ukb-bub35-ALP	finngen_R10_N14_ENDOMETRIOSIS	128171	rs34517439	-1.33349	0.78844298245614	0.0907811601745343
ALP || id:ukb-bub35-ALP	Endometriosis || id:finngen_R10_N14_ENDOMETRIOSIS	ukb-bub35-ALP	finngen_R10_N14_ENDOMETRIOSIS	128171	rs34657362	0.561705839416058	0.901817518248175	0.533376685992175
ALP || id:ukb-bub35-ALP	Endometriosis || id:finngen_R10_N14_ENDOMETRIOSIS	ukb-bub35-ALP	finngen_R10_N14_ENDOMETRIOSIS	128171	rs34707604	0.286504109589041	0.377191780821918	0.447510787428687
ALP || id:ukb-bub35-ALP	Endometriosis || id:finngen_R10_N14_ENDOMETRIOSIS	ukb-bub35-ALP	finngen_R10_N14_ENDOMETRIOSIS	128171	rs34848455	-1.04051	0.733784431137725	0.156189706946873
ALP || id:ukb-bub35-ALP	Endometriosis || id:finngen_R10_N14_ENDOMETRIOSIS	ukb-bub35-ALP	finngen_R10_N14_ENDOMETRIOSIS	128171	rs34865831	-0.477757	0.781678362573099	0.541070998564867
ALP || id:ukb-bub35-ALP	Endometriosis || id:finngen_R10_N14_ENDOMETRIOSIS	ukb-bub35-ALP	finngen_R10_N14_ENDOMETRIOSIS	128171	rs350832	0.514061621621622	0.830351351351352	0.535857543914187
ALP || id:ukb-bub35-ALP	Endometriosis || id:finngen_R10_N14_ENDOMETRIOSIS	ukb-bub35-ALP	finngen_R10_N14_ENDOMETRIOSIS	128171	rs35184771	0.234987005649718	0.708757062146893	0.740230569929446
ALP || id:ukb-bub35-ALP	Endometriosis || id:finngen_R10_N14_ENDOMETRIOSIS	ukb-bub35-ALP	finngen_R10_N14_ENDOMETRIOSIS	128171	rs35412369	1.46439694656489	0.460648854961832	0.00147790470216242
ALP || id:ukb-bub35-ALP	Endometriosis || id:finngen_R10_N14_ENDOMETRIOSIS	ukb-bub35-ALP	finngen_R10_N14_ENDOMETRIOSIS	128171	rs35434910	-0.115945	0.131573873873874	0.378200747277481
ALP || id:ukb-bub35-ALP	Endometriosis || id:finngen_R10_N14_ENDOMETRIOSIS	ukb-bub35-ALP	finngen_R10_N14_ENDOMETRIOSIS	128171	rs35531215	0.103928282828283	0.608868686868687	0.864466897754197
ALP || id:ukb-bub35-ALP	Endometriosis || id:finngen_R10_N14_ENDOMETRIOSIS	ukb-bub35-ALP	finngen_R10_N14_ENDOMETRIOSIS	128171	rs35654957	0.0244347517730497	0.896141843971631	0.97824708688946
ALP || id:ukb-bub35-ALP	Endometriosis || id:finngen_R10_N14_ENDOMETRIOSIS	ukb-bub35-ALP	finngen_R10_N14_ENDOMETRIOSIS	128171	rs35857370	-0.0909155	0.448883495145631	0.839496905397309
ALP || id:ukb-bub35-ALP	Endometriosis || id:finngen_R10_N14_ENDOMETRIOSIS	ukb-bub35-ALP	finngen_R10_N14_ENDOMETRIOSIS	128171	rs3757387	0.781264900662252	0.803986754966888	0.331180647516776
ALP || id:ukb-bub35-ALP	Endometriosis || id:finngen_R10_N14_ENDOMETRIOSIS	ukb-bub35-ALP	finngen_R10_N14_ENDOMETRIOSIS	128171	rs3767111	-0.241927	0.16752899408284	0.148714194255441
ALP || id:ukb-bub35-ALP	Endometriosis || id:finngen_R10_N14_ENDOMETRIOSIS	ukb-bub35-ALP	finngen_R10_N14_ENDOMETRIOSIS	128171	rs38147	0.454916901408451	0.880746478873239	0.605496244668113
ALP || id:ukb-bub35-ALP	Endometriosis || id:finngen_R10_N14_ENDOMETRIOSIS	ukb-bub35-ALP	finngen_R10_N14_ENDOMETRIOSIS	128171	rs3846829	-0.13432	0.205188202247191	0.512714887331982
ALP || id:ukb-bub35-ALP	Endometriosis || id:finngen_R10_N14_ENDOMETRIOSIS	ukb-bub35-ALP	finngen_R10_N14_ENDOMETRIOSIS	128171	rs3856258	0.212928187919463	0.885597315436242	0.809993400168517
ALP || id:ukb-bub35-ALP	Endometriosis || id:finngen_R10_N14_ENDOMETRIOSIS	ukb-bub35-ALP	finngen_R10_N14_ENDOMETRIOSIS	128171	rs3918253	0.352228	0.601065	0.557870584367113
ALP || id:ukb-bub35-ALP	Endometriosis || id:finngen_R10_N14_ENDOMETRIOSIS	ukb-bub35-ALP	finngen_R10_N14_ENDOMETRIOSIS	128171	rs393181	-0.361986	0.582958677685951	0.534634584092762
ALP || id:ukb-bub35-ALP	Endometriosis || id:finngen_R10_N14_ENDOMETRIOSIS	ukb-bub35-ALP	finngen_R10_N14_ENDOMETRIOSIS	128171	rs3936511	-1.92269	0.753038461538462	0.0106725881537115
ALP || id:ukb-bub35-ALP	Endometriosis || id:finngen_R10_N14_ENDOMETRIOSIS	ukb-bub35-ALP	finngen_R10_N14_ENDOMETRIOSIS	128171	rs40921	0.299354609929078	0.919297872340426	0.744701312329164
ALP || id:ukb-bub35-ALP	Endometriosis || id:finngen_R10_N14_ENDOMETRIOSIS	ukb-bub35-ALP	finngen_R10_N14_ENDOMETRIOSIS	128171	rs41282145	-0.287038	0.192845267489712	0.136635919135892
ALP || id:ukb-bub35-ALP	Endometriosis || id:finngen_R10_N14_ENDOMETRIOSIS	ukb-bub35-ALP	finngen_R10_N14_ENDOMETRIOSIS	128171	rs4233949	-0.0452057	0.573469565217391	0.937169164468686
ALP || id:ukb-bub35-ALP	Endometriosis || id:finngen_R10_N14_ENDOMETRIOSIS	ukb-bub35-ALP	finngen_R10_N14_ENDOMETRIOSIS	128171	rs4414647	0.737452941176471	0.715882352941176	0.302948293728652
ALP || id:ukb-bub35-ALP	Endometriosis || id:finngen_R10_N14_ENDOMETRIOSIS	ukb-bub35-ALP	finngen_R10_N14_ENDOMETRIOSIS	128171	rs4440558	0.509803738317757	0.615593457943925	0.407585541267302
ALP || id:ukb-bub35-ALP	Endometriosis || id:finngen_R10_N14_ENDOMETRIOSIS	ukb-bub35-ALP	finngen_R10_N14_ENDOMETRIOSIS	128171	rs4471106	-0.126427	0.354874345549738	0.721647619297451
ALP || id:ukb-bub35-ALP	Endometriosis || id:finngen_R10_N14_ENDOMETRIOSIS	ukb-bub35-ALP	finngen_R10_N14_ENDOMETRIOSIS	128171	rs453639	-0.22968	0.811194968553459	0.777071286311756
ALP || id:ukb-bub35-ALP	Endometriosis || id:finngen_R10_N14_ENDOMETRIOSIS	ukb-bub35-ALP	finngen_R10_N14_ENDOMETRIOSIS	128171	rs4575545	-0.0931681	0.252893822393822	0.712568917027898
ALP || id:ukb-bub35-ALP	Endometriosis || id:finngen_R10_N14_ENDOMETRIOSIS	ukb-bub35-ALP	finngen_R10_N14_ENDOMETRIOSIS	128171	rs4654969	-0.0665892	0.116673216885007	0.568181222999548
ALP || id:ukb-bub35-ALP	Endometriosis || id:finngen_R10_N14_ENDOMETRIOSIS	ukb-bub35-ALP	finngen_R10_N14_ENDOMETRIOSIS	128171	rs4665972	0.490079189686925	0.229189686924494	0.0324913826036708
ALP || id:ukb-bub35-ALP	Endometriosis || id:finngen_R10_N14_ENDOMETRIOSIS	ukb-bub35-ALP	finngen_R10_N14_ENDOMETRIOSIS	128171	rs4696646	-0.00220579	0.730582474226804	0.997591015245706
ALP || id:ukb-bub35-ALP	Endometriosis || id:finngen_R10_N14_ENDOMETRIOSIS	ukb-bub35-ALP	finngen_R10_N14_ENDOMETRIOSIS	128171	rs4738406	-1.24603	0.826044	0.13144386685984
ALP || id:ukb-bub35-ALP	Endometriosis || id:finngen_R10_N14_ENDOMETRIOSIS	ukb-bub35-ALP	finngen_R10_N14_ENDOMETRIOSIS	128171	rs4788808	0.608320175438597	0.535850877192982	0.256274128646718
ALP || id:ukb-bub35-ALP	Endometriosis || id:finngen_R10_N14_ENDOMETRIOSIS	ukb-bub35-ALP	finngen_R10_N14_ENDOMETRIOSIS	128171	rs4835019	-0.509022	0.694270742358079	0.463451804316077
ALP || id:ukb-bub35-ALP	Endometriosis || id:finngen_R10_N14_ENDOMETRIOSIS	ukb-bub35-ALP	finngen_R10_N14_ENDOMETRIOSIS	128171	rs4840587	1.26457142857143	0.794037267080745	0.111253437348034
ALP || id:ukb-bub35-ALP	Endometriosis || id:finngen_R10_N14_ENDOMETRIOSIS	ukb-bub35-ALP	finngen_R10_N14_ENDOMETRIOSIS	128171	rs4841133	-0.00149389	0.126957809030348	0.99061162922756
ALP || id:ukb-bub35-ALP	Endometriosis || id:finngen_R10_N14_ENDOMETRIOSIS	ukb-bub35-ALP	finngen_R10_N14_ENDOMETRIOSIS	128171	rs4869739	2.47149171270718	0.724613259668508	0.000647788765502485
ALP || id:ukb-bub35-ALP	Endometriosis || id:finngen_R10_N14_ENDOMETRIOSIS	ukb-bub35-ALP	finngen_R10_N14_ENDOMETRIOSIS	128171	rs4916004	-1.4424	0.74928679245283	0.0542261607825048
ALP || id:ukb-bub35-ALP	Endometriosis || id:finngen_R10_N14_ENDOMETRIOSIS	ukb-bub35-ALP	finngen_R10_N14_ENDOMETRIOSIS	128171	rs4963661	-1.29302	0.693859	0.0623901942326152
ALP || id:ukb-bub35-ALP	Endometriosis || id:finngen_R10_N14_ENDOMETRIOSIS	ukb-bub35-ALP	finngen_R10_N14_ENDOMETRIOSIS	128171	rs4964193	0.476709821428571	0.542200892857143	0.379286049205663
ALP || id:ukb-bub35-ALP	Endometriosis || id:finngen_R10_N14_ENDOMETRIOSIS	ukb-bub35-ALP	finngen_R10_N14_ENDOMETRIOSIS	128171	rs55747751	0.788330985915493	0.920982394366197	0.392015763519641
ALP || id:ukb-bub35-ALP	Endometriosis || id:finngen_R10_N14_ENDOMETRIOSIS	ukb-bub35-ALP	finngen_R10_N14_ENDOMETRIOSIS	128171	rs55943924	0.915617424242424	0.663871212121212	0.16783019691597
ALP || id:ukb-bub35-ALP	Endometriosis || id:finngen_R10_N14_ENDOMETRIOSIS	ukb-bub35-ALP	finngen_R10_N14_ENDOMETRIOSIS	128171	rs559662	0.255488805970149	0.527518656716418	0.628157479184667
ALP || id:ukb-bub35-ALP	Endometriosis || id:finngen_R10_N14_ENDOMETRIOSIS	ukb-bub35-ALP	finngen_R10_N14_ENDOMETRIOSIS	128171	rs56113850	-0.772574	0.252038696537678	0.00217451407723375
ALP || id:ukb-bub35-ALP	Endometriosis || id:finngen_R10_N14_ENDOMETRIOSIS	ukb-bub35-ALP	finngen_R10_N14_ENDOMETRIOSIS	128171	rs56397607	-0.139096	0.617558935361217	0.82179607118987
ALP || id:ukb-bub35-ALP	Endometriosis || id:finngen_R10_N14_ENDOMETRIOSIS	ukb-bub35-ALP	finngen_R10_N14_ENDOMETRIOSIS	128171	rs573431210	-2.81	1.78706904761905	0.115856176340363
ALP || id:ukb-bub35-ALP	Endometriosis || id:finngen_R10_N14_ENDOMETRIOSIS	ukb-bub35-ALP	finngen_R10_N14_ENDOMETRIOSIS	128171	rs57491883	-0.486694	0.658943005181347	0.460150848890155
ALP || id:ukb-bub35-ALP	Endometriosis || id:finngen_R10_N14_ENDOMETRIOSIS	ukb-bub35-ALP	finngen_R10_N14_ENDOMETRIOSIS	128171	rs5752776	-0.615678	0.670575609756098	0.358548886882509
ALP || id:ukb-bub35-ALP	Endometriosis || id:finngen_R10_N14_ENDOMETRIOSIS	ukb-bub35-ALP	finngen_R10_N14_ENDOMETRIOSIS	128171	rs575567322	-0.129032	0.795755336617406	0.871187606500428
ALP || id:ukb-bub35-ALP	Endometriosis || id:finngen_R10_N14_ENDOMETRIOSIS	ukb-bub35-ALP	finngen_R10_N14_ENDOMETRIOSIS	128171	rs57695104	0.610464864864865	0.699432432432432	0.38277191424605
ALP || id:ukb-bub35-ALP	Endometriosis || id:finngen_R10_N14_ENDOMETRIOSIS	ukb-bub35-ALP	finngen_R10_N14_ENDOMETRIOSIS	128171	rs5770859	-0.307172	0.820033783783784	0.707969795522641
ALP || id:ukb-bub35-ALP	Endometriosis || id:finngen_R10_N14_ENDOMETRIOSIS	ukb-bub35-ALP	finngen_R10_N14_ENDOMETRIOSIS	128171	rs577721086	-2.34633	0.648138666666667	0.000294487050764322
ALP || id:ukb-bub35-ALP	Endometriosis || id:finngen_R10_N14_ENDOMETRIOSIS	ukb-bub35-ALP	finngen_R10_N14_ENDOMETRIOSIS	128171	rs57913635	1.7255987654321	0.799814814814815	0.0309668923233176
ALP || id:ukb-bub35-ALP	Endometriosis || id:finngen_R10_N14_ENDOMETRIOSIS	ukb-bub35-ALP	finngen_R10_N14_ENDOMETRIOSIS	128171	rs592491	-1.38427	0.725414772727273	0.0563589142950828
ALP || id:ukb-bub35-ALP	Endometriosis || id:finngen_R10_N14_ENDOMETRIOSIS	ukb-bub35-ALP	finngen_R10_N14_ENDOMETRIOSIS	128171	rs59879406	-0.447364	1.0435371024735	0.668141838400139
ALP || id:ukb-bub35-ALP	Endometriosis || id:finngen_R10_N14_ENDOMETRIOSIS	ukb-bub35-ALP	finngen_R10_N14_ENDOMETRIOSIS	128171	rs600626	-1.1397	0.618034632034632	0.0651734472341901
ALP || id:ukb-bub35-ALP	Endometriosis || id:finngen_R10_N14_ENDOMETRIOSIS	ukb-bub35-ALP	finngen_R10_N14_ENDOMETRIOSIS	128171	rs60586860	-0.757969	0.488686813186813	0.12089402565521
ALP || id:ukb-bub35-ALP	Endometriosis || id:finngen_R10_N14_ENDOMETRIOSIS	ukb-bub35-ALP	finngen_R10_N14_ENDOMETRIOSIS	128171	rs607407	0.333008415841584	0.613212871287129	0.587091822281193
ALP || id:ukb-bub35-ALP	Endometriosis || id:finngen_R10_N14_ENDOMETRIOSIS	ukb-bub35-ALP	finngen_R10_N14_ENDOMETRIOSIS	128171	rs6080303	0.688412790697674	0.75896511627907	0.364384898358946
ALP || id:ukb-bub35-ALP	Endometriosis || id:finngen_R10_N14_ENDOMETRIOSIS	ukb-bub35-ALP	finngen_R10_N14_ENDOMETRIOSIS	128171	rs61237993	0.074465503875969	0.687542635658915	0.913752373557142
ALP || id:ukb-bub35-ALP	Endometriosis || id:finngen_R10_N14_ENDOMETRIOSIS	ukb-bub35-ALP	finngen_R10_N14_ENDOMETRIOSIS	128171	rs61876261	-0.607364	0.369706060606061	0.100418431051849
ALP || id:ukb-bub35-ALP	Endometriosis || id:finngen_R10_N14_ENDOMETRIOSIS	ukb-bub35-ALP	finngen_R10_N14_ENDOMETRIOSIS	128171	rs62030796	2.16629310344828	0.813351724137931	0.00773519737658561
ALP || id:ukb-bub35-ALP	Endometriosis || id:finngen_R10_N14_ENDOMETRIOSIS	ukb-bub35-ALP	finngen_R10_N14_ENDOMETRIOSIS	128171	rs62059198	0.536153172866521	0.300483588621444	0.0743747650342421
ALP || id:ukb-bub35-ALP	Endometriosis || id:finngen_R10_N14_ENDOMETRIOSIS	ukb-bub35-ALP	finngen_R10_N14_ENDOMETRIOSIS	128171	rs62078384	-0.269155	0.738570552147239	0.715539630832131
ALP || id:ukb-bub35-ALP	Endometriosis || id:finngen_R10_N14_ENDOMETRIOSIS	ukb-bub35-ALP	finngen_R10_N14_ENDOMETRIOSIS	128171	rs62120372	-0.635794	0.677799019607843	0.348230279533746
ALP || id:ukb-bub35-ALP	Endometriosis || id:finngen_R10_N14_ENDOMETRIOSIS	ukb-bub35-ALP	finngen_R10_N14_ENDOMETRIOSIS	128171	rs62183874	0.129952542372881	0.510279661016949	0.798978562469785
ALP || id:ukb-bub35-ALP	Endometriosis || id:finngen_R10_N14_ENDOMETRIOSIS	ukb-bub35-ALP	finngen_R10_N14_ENDOMETRIOSIS	128171	rs62292471	0.296037979094077	0.605700348432056	0.625016439884541
ALP || id:ukb-bub35-ALP	Endometriosis || id:finngen_R10_N14_ENDOMETRIOSIS	ukb-bub35-ALP	finngen_R10_N14_ENDOMETRIOSIS	128171	rs62396167	-2.15438	0.981990147783251	0.028243249274912
ALP || id:ukb-bub35-ALP	Endometriosis || id:finngen_R10_N14_ENDOMETRIOSIS	ukb-bub35-ALP	finngen_R10_N14_ENDOMETRIOSIS	128171	rs62501972	-0.969253	0.760813131313131	0.202674318391497
ALP || id:ukb-bub35-ALP	Endometriosis || id:finngen_R10_N14_ENDOMETRIOSIS	ukb-bub35-ALP	finngen_R10_N14_ENDOMETRIOSIS	128171	rs62621812	0.164513213981245	0.254851662404092	0.518586782173068
ALP || id:ukb-bub35-ALP	Endometriosis || id:finngen_R10_N14_ENDOMETRIOSIS	ukb-bub35-ALP	finngen_R10_N14_ENDOMETRIOSIS	128171	rs6469788	-0.0173349	0.238274703557312	0.942003800678964
ALP || id:ukb-bub35-ALP	Endometriosis || id:finngen_R10_N14_ENDOMETRIOSIS	ukb-bub35-ALP	finngen_R10_N14_ENDOMETRIOSIS	128171	rs6533498	-0.104942	0.628952830188679	0.867486572716096
ALP || id:ukb-bub35-ALP	Endometriosis || id:finngen_R10_N14_ENDOMETRIOSIS	ukb-bub35-ALP	finngen_R10_N14_ENDOMETRIOSIS	128171	rs6542680	0.527816326530612	0.520269387755102	0.310341449430238
ALP || id:ukb-bub35-ALP	Endometriosis || id:finngen_R10_N14_ENDOMETRIOSIS	ukb-bub35-ALP	finngen_R10_N14_ENDOMETRIOSIS	128171	rs6597258	-0.0717728	0.762613924050633	0.925018455647744
ALP || id:ukb-bub35-ALP	Endometriosis || id:finngen_R10_N14_ENDOMETRIOSIS	ukb-bub35-ALP	finngen_R10_N14_ENDOMETRIOSIS	128171	rs6602909	0.968286713286713	0.883146853146853	0.2729015333587
ALP || id:ukb-bub35-ALP	Endometriosis || id:finngen_R10_N14_ENDOMETRIOSIS	ukb-bub35-ALP	finngen_R10_N14_ENDOMETRIOSIS	128171	rs665632	0.954700787401575	0.471291338582677	0.0427942481008266
ALP || id:ukb-bub35-ALP	Endometriosis || id:finngen_R10_N14_ENDOMETRIOSIS	ukb-bub35-ALP	finngen_R10_N14_ENDOMETRIOSIS	128171	rs66607339	-1.79168	1.17744711538462	0.128093505864117
ALP || id:ukb-bub35-ALP	Endometriosis || id:finngen_R10_N14_ENDOMETRIOSIS	ukb-bub35-ALP	finngen_R10_N14_ENDOMETRIOSIS	128171	rs68129009	-0.332426	0.530747252747253	0.531095159282851
ALP || id:ukb-bub35-ALP	Endometriosis || id:finngen_R10_N14_ENDOMETRIOSIS	ukb-bub35-ALP	finngen_R10_N14_ENDOMETRIOSIS	128171	rs68149531	0.623321985815603	0.889205673758865	0.483310869759451
ALP || id:ukb-bub35-ALP	Endometriosis || id:finngen_R10_N14_ENDOMETRIOSIS	ukb-bub35-ALP	finngen_R10_N14_ENDOMETRIOSIS	128171	rs6822348	-0.0928899	0.293238202247191	0.751416001348983
ALP || id:ukb-bub35-ALP	Endometriosis || id:finngen_R10_N14_ENDOMETRIOSIS	ukb-bub35-ALP	finngen_R10_N14_ENDOMETRIOSIS	128171	rs6858114	-0.0585724	0.697303867403315	0.933057742069361
ALP || id:ukb-bub35-ALP	Endometriosis || id:finngen_R10_N14_ENDOMETRIOSIS	ukb-bub35-ALP	finngen_R10_N14_ENDOMETRIOSIS	128171	rs687339	0.39474251497006	0.502077844311377	0.431739926738562
ALP || id:ukb-bub35-ALP	Endometriosis || id:finngen_R10_N14_ENDOMETRIOSIS	ukb-bub35-ALP	finngen_R10_N14_ENDOMETRIOSIS	128171	rs6886306	0.457345320197044	0.59771921182266	0.444181765745348
ALP || id:ukb-bub35-ALP	Endometriosis || id:finngen_R10_N14_ENDOMETRIOSIS	ukb-bub35-ALP	finngen_R10_N14_ENDOMETRIOSIS	128171	rs6898290	1.08415816326531	0.628382653061225	0.0844706782583264
ALP || id:ukb-bub35-ALP	Endometriosis || id:finngen_R10_N14_ENDOMETRIOSIS	ukb-bub35-ALP	finngen_R10_N14_ENDOMETRIOSIS	128171	rs6907795	-0.65148	0.760170403587444	0.391434862927793
ALP || id:ukb-bub35-ALP	Endometriosis || id:finngen_R10_N14_ENDOMETRIOSIS	ukb-bub35-ALP	finngen_R10_N14_ENDOMETRIOSIS	128171	rs7073746	-0.27645	0.131120783460283	0.0349994169180494
ALP || id:ukb-bub35-ALP	Endometriosis || id:finngen_R10_N14_ENDOMETRIOSIS	ukb-bub35-ALP	finngen_R10_N14_ENDOMETRIOSIS	128171	rs7151526	-1.41796	0.634435294117647	0.0254177687518326
ALP || id:ukb-bub35-ALP	Endometriosis || id:finngen_R10_N14_ENDOMETRIOSIS	ukb-bub35-ALP	finngen_R10_N14_ENDOMETRIOSIS	128171	rs7155504	-2.57157	1.30835177865613	0.049356413659595
ALP || id:ukb-bub35-ALP	Endometriosis || id:finngen_R10_N14_ENDOMETRIOSIS	ukb-bub35-ALP	finngen_R10_N14_ENDOMETRIOSIS	128171	rs7239867	-1.30952	0.812710659898477	0.107115133451542
ALP || id:ukb-bub35-ALP	Endometriosis || id:finngen_R10_N14_ENDOMETRIOSIS	ukb-bub35-ALP	finngen_R10_N14_ENDOMETRIOSIS	128171	rs72793380	-0.106119	0.702372937293729	0.879907028907434
ALP || id:ukb-bub35-ALP	Endometriosis || id:finngen_R10_N14_ENDOMETRIOSIS	ukb-bub35-ALP	finngen_R10_N14_ENDOMETRIOSIS	128171	rs7284884	-0.0665485	0.83392899408284	0.936395383005235
ALP || id:ukb-bub35-ALP	Endometriosis || id:finngen_R10_N14_ENDOMETRIOSIS	ukb-bub35-ALP	finngen_R10_N14_ENDOMETRIOSIS	128171	rs72900684	-0.341593	1.16686829268293	0.769718495996132
ALP || id:ukb-bub35-ALP	Endometriosis || id:finngen_R10_N14_ENDOMETRIOSIS	ukb-bub35-ALP	finngen_R10_N14_ENDOMETRIOSIS	128171	rs7313347	-0.119993	0.7573	0.874103319939363
ALP || id:ukb-bub35-ALP	Endometriosis || id:finngen_R10_N14_ENDOMETRIOSIS	ukb-bub35-ALP	finngen_R10_N14_ENDOMETRIOSIS	128171	rs734206	-2.56035	0.66693137254902	0.000123537562122952
ALP || id:ukb-bub35-ALP	Endometriosis || id:finngen_R10_N14_ENDOMETRIOSIS	ukb-bub35-ALP	finngen_R10_N14_ENDOMETRIOSIS	128171	rs7349097	-1.61114	0.722827380952381	0.0258180774467217
ALP || id:ukb-bub35-ALP	Endometriosis || id:finngen_R10_N14_ENDOMETRIOSIS	ukb-bub35-ALP	finngen_R10_N14_ENDOMETRIOSIS	128171	rs74051865	1.54361811023622	1.0309625984252	0.134325858266243
ALP || id:ukb-bub35-ALP	Endometriosis || id:finngen_R10_N14_ENDOMETRIOSIS	ukb-bub35-ALP	finngen_R10_N14_ENDOMETRIOSIS	128171	rs7450517	-0.76999	0.645024630541872	0.232580631535013
ALP || id:ukb-bub35-ALP	Endometriosis || id:finngen_R10_N14_ENDOMETRIOSIS	ukb-bub35-ALP	finngen_R10_N14_ENDOMETRIOSIS	128171	rs74827952	-0.106891	0.575601328903655	0.852677489854431
ALP || id:ukb-bub35-ALP	Endometriosis || id:finngen_R10_N14_ENDOMETRIOSIS	ukb-bub35-ALP	finngen_R10_N14_ENDOMETRIOSIS	128171	rs754465	1.02096017699115	0.53603982300885	0.0568275412591655
ALP || id:ukb-bub35-ALP	Endometriosis || id:finngen_R10_N14_ENDOMETRIOSIS	ukb-bub35-ALP	finngen_R10_N14_ENDOMETRIOSIS	128171	rs75580845	-0.55956	0.651202216066482	0.390190700214014
ALP || id:ukb-bub35-ALP	Endometriosis || id:finngen_R10_N14_ENDOMETRIOSIS	ukb-bub35-ALP	finngen_R10_N14_ENDOMETRIOSIS	128171	rs7559221	-0.202453	0.773835978835979	0.793612488901124
ALP || id:ukb-bub35-ALP	Endometriosis || id:finngen_R10_N14_ENDOMETRIOSIS	ukb-bub35-ALP	finngen_R10_N14_ENDOMETRIOSIS	128171	rs75882314	-1.21324	0.921847014925373	0.188140597127675
ALP || id:ukb-bub35-ALP	Endometriosis || id:finngen_R10_N14_ENDOMETRIOSIS	ukb-bub35-ALP	finngen_R10_N14_ENDOMETRIOSIS	128171	rs7616006	0.146023563218391	0.713166666666667	0.837764508342374
ALP || id:ukb-bub35-ALP	Endometriosis || id:finngen_R10_N14_ENDOMETRIOSIS	ukb-bub35-ALP	finngen_R10_N14_ENDOMETRIOSIS	128171	rs7633464	0.107761160714286	0.536209821428571	0.84072338394652
ALP || id:ukb-bub35-ALP	Endometriosis || id:finngen_R10_N14_ENDOMETRIOSIS	ukb-bub35-ALP	finngen_R10_N14_ENDOMETRIOSIS	128171	rs7636423	0.61908938547486	0.688536312849162	0.368578987713933
ALP || id:ukb-bub35-ALP	Endometriosis || id:finngen_R10_N14_ENDOMETRIOSIS	ukb-bub35-ALP	finngen_R10_N14_ENDOMETRIOSIS	128171	rs7721922	-0.787617	0.771461077844311	0.30728207186981
ALP || id:ukb-bub35-ALP	Endometriosis || id:finngen_R10_N14_ENDOMETRIOSIS	ukb-bub35-ALP	finngen_R10_N14_ENDOMETRIOSIS	128171	rs7760008	1.92618023255814	0.934406976744186	0.0392655385123016
ALP || id:ukb-bub35-ALP	Endometriosis || id:finngen_R10_N14_ENDOMETRIOSIS	ukb-bub35-ALP	finngen_R10_N14_ENDOMETRIOSIS	128171	rs7772395	-0.347715	0.907644171779141	0.701648188522519
ALP || id:ukb-bub35-ALP	Endometriosis || id:finngen_R10_N14_ENDOMETRIOSIS	ukb-bub35-ALP	finngen_R10_N14_ENDOMETRIOSIS	128171	rs78026734	-0.248883	0.791562874251497	0.753202609290636
ALP || id:ukb-bub35-ALP	Endometriosis || id:finngen_R10_N14_ENDOMETRIOSIS	ukb-bub35-ALP	finngen_R10_N14_ENDOMETRIOSIS	128171	rs78188192	-0.884167	0.779931034482759	0.256942547847132
ALP || id:ukb-bub35-ALP	Endometriosis || id:finngen_R10_N14_ENDOMETRIOSIS	ukb-bub35-ALP	finngen_R10_N14_ENDOMETRIOSIS	128171	rs7900700	-0.366158	0.503066825775656	0.46670501322053
ALP || id:ukb-bub35-ALP	Endometriosis || id:finngen_R10_N14_ENDOMETRIOSIS	ukb-bub35-ALP	finngen_R10_N14_ENDOMETRIOSIS	128171	rs7905961	0.276859565217391	0.623204347826087	0.656860647272963
ALP || id:ukb-bub35-ALP	Endometriosis || id:finngen_R10_N14_ENDOMETRIOSIS	ukb-bub35-ALP	finngen_R10_N14_ENDOMETRIOSIS	128171	rs7955258	-0.0232582	0.218476785714286	0.91522038381443
ALP || id:ukb-bub35-ALP	Endometriosis || id:finngen_R10_N14_ENDOMETRIOSIS	ukb-bub35-ALP	finngen_R10_N14_ENDOMETRIOSIS	128171	rs7968405	-0.316536	0.523993548387097	0.545787374095939
ALP || id:ukb-bub35-ALP	Endometriosis || id:finngen_R10_N14_ENDOMETRIOSIS	ukb-bub35-ALP	finngen_R10_N14_ENDOMETRIOSIS	128171	rs7996702	0.764774058577406	0.506723849372385	0.13123435803945
ALP || id:ukb-bub35-ALP	Endometriosis || id:finngen_R10_N14_ENDOMETRIOSIS	ukb-bub35-ALP	finngen_R10_N14_ENDOMETRIOSIS	128171	rs8001611	0.116379889298893	0.223577490774908	0.602690801886635
ALP || id:ukb-bub35-ALP	Endometriosis || id:finngen_R10_N14_ENDOMETRIOSIS	ukb-bub35-ALP	finngen_R10_N14_ENDOMETRIOSIS	128171	rs8036117	1.1898	0.763219	0.119014377424099
ALP || id:ukb-bub35-ALP	Endometriosis || id:finngen_R10_N14_ENDOMETRIOSIS	ukb-bub35-ALP	finngen_R10_N14_ENDOMETRIOSIS	128171	rs8107974	0.208870641169854	0.276254218222722	0.449600468768036
ALP || id:ukb-bub35-ALP	Endometriosis || id:finngen_R10_N14_ENDOMETRIOSIS	ukb-bub35-ALP	finngen_R10_N14_ENDOMETRIOSIS	128171	rs8111874	-0.0376615	0.123127290260366	0.759700045739281
ALP || id:ukb-bub35-ALP	Endometriosis || id:finngen_R10_N14_ENDOMETRIOSIS	ukb-bub35-ALP	finngen_R10_N14_ENDOMETRIOSIS	128171	rs829584	-0.469155	0.662684931506849	0.478969322821111
ALP || id:ukb-bub35-ALP	Endometriosis || id:finngen_R10_N14_ENDOMETRIOSIS	ukb-bub35-ALP	finngen_R10_N14_ENDOMETRIOSIS	128171	rs853774	0.30688253968254	0.650756613756614	0.637227991978971
ALP || id:ukb-bub35-ALP	Endometriosis || id:finngen_R10_N14_ENDOMETRIOSIS	ukb-bub35-ALP	finngen_R10_N14_ENDOMETRIOSIS	128171	rs869286	0.458417415730337	0.914691011235955	0.616250161162947
ALP || id:ukb-bub35-ALP	Endometriosis || id:finngen_R10_N14_ENDOMETRIOSIS	ukb-bub35-ALP	finngen_R10_N14_ENDOMETRIOSIS	128171	rs884205	-0.192509	0.308814220183486	0.533033634049438
ALP || id:ukb-bub35-ALP	Endometriosis || id:finngen_R10_N14_ENDOMETRIOSIS	ukb-bub35-ALP	finngen_R10_N14_ENDOMETRIOSIS	128171	rs903911	-0.414659	0.662203296703297	0.531196012036328
ALP || id:ukb-bub35-ALP	Endometriosis || id:finngen_R10_N14_ENDOMETRIOSIS	ukb-bub35-ALP	finngen_R10_N14_ENDOMETRIOSIS	128171	rs913243	1.35866666666667	0.907940740740741	0.134542524684469
ALP || id:ukb-bub35-ALP	Endometriosis || id:finngen_R10_N14_ENDOMETRIOSIS	ukb-bub35-ALP	finngen_R10_N14_ENDOMETRIOSIS	128171	rs928202	0.21845935483871	0.78018064516129	0.779468876551943
ALP || id:ukb-bub35-ALP	Endometriosis || id:finngen_R10_N14_ENDOMETRIOSIS	ukb-bub35-ALP	finngen_R10_N14_ENDOMETRIOSIS	128171	rs928287	-0.12389	0.734958083832335	0.866136447382774
ALP || id:ukb-bub35-ALP	Endometriosis || id:finngen_R10_N14_ENDOMETRIOSIS	ukb-bub35-ALP	finngen_R10_N14_ENDOMETRIOSIS	128171	rs9302635	-0.179023	0.288861313868613	0.535418839262487
ALP || id:ukb-bub35-ALP	Endometriosis || id:finngen_R10_N14_ENDOMETRIOSIS	ukb-bub35-ALP	finngen_R10_N14_ENDOMETRIOSIS	128171	rs933574	-0.922421	0.597623762376238	0.122714166843802
ALP || id:ukb-bub35-ALP	Endometriosis || id:finngen_R10_N14_ENDOMETRIOSIS	ukb-bub35-ALP	finngen_R10_N14_ENDOMETRIOSIS	128171	rs9358773	0.116952248062016	0.304007751937985	0.700458559656312
ALP || id:ukb-bub35-ALP	Endometriosis || id:finngen_R10_N14_ENDOMETRIOSIS	ukb-bub35-ALP	finngen_R10_N14_ENDOMETRIOSIS	128171	rs9374591	-0.738722	0.625046391752577	0.237258512336762
ALP || id:ukb-bub35-ALP	Endometriosis || id:finngen_R10_N14_ENDOMETRIOSIS	ukb-bub35-ALP	finngen_R10_N14_ENDOMETRIOSIS	128171	rs954680	0.685828767123288	0.958691780821918	0.474374369839801
ALP || id:ukb-bub35-ALP	Endometriosis || id:finngen_R10_N14_ENDOMETRIOSIS	ukb-bub35-ALP	finngen_R10_N14_ENDOMETRIOSIS	128171	rs9592980	0.652916230366492	0.631680628272251	0.301314956771467
ALP || id:ukb-bub35-ALP	Endometriosis || id:finngen_R10_N14_ENDOMETRIOSIS	ukb-bub35-ALP	finngen_R10_N14_ENDOMETRIOSIS	128171	rs9604045	1.14934730538922	0.972095808383233	0.237071004779106
ALP || id:ukb-bub35-ALP	Endometriosis || id:finngen_R10_N14_ENDOMETRIOSIS	ukb-bub35-ALP	finngen_R10_N14_ENDOMETRIOSIS	128171	rs9611177	-0.899279	0.574734234234234	0.117656279562463
ALP || id:ukb-bub35-ALP	Endometriosis || id:finngen_R10_N14_ENDOMETRIOSIS	ukb-bub35-ALP	finngen_R10_N14_ENDOMETRIOSIS	128171	rs9727988	-2.04342	0.809705882352941	0.011614233134427
ALP || id:ukb-bub35-ALP	Endometriosis || id:finngen_R10_N14_ENDOMETRIOSIS	ukb-bub35-ALP	finngen_R10_N14_ENDOMETRIOSIS	128171	rs9808651	1.11252820512821	0.717630769230769	0.121074467226515
ALP || id:ukb-bub35-ALP	Endometriosis || id:finngen_R10_N14_ENDOMETRIOSIS	ukb-bub35-ALP	finngen_R10_N14_ENDOMETRIOSIS	128171	rs9912287	1.04565465465465	0.441636636636637	0.0178999641321181
ALP || id:ukb-bub35-ALP	Endometriosis || id:finngen_R10_N14_ENDOMETRIOSIS	ukb-bub35-ALP	finngen_R10_N14_ENDOMETRIOSIS	128171	rs9932007	2.70977987421384	0.790427672955975	0.000607496504020394
ALP || id:ukb-bub35-ALP	Endometriosis || id:finngen_R10_N14_ENDOMETRIOSIS	ukb-bub35-ALP	finngen_R10_N14_ENDOMETRIOSIS	128171	rs9994887	-0.453221	0.597985148514852	0.448502497315241
ALP || id:ukb-bub35-ALP	Endometriosis || id:finngen_R10_N14_ENDOMETRIOSIS	ukb-bub35-ALP	finngen_R10_N14_ENDOMETRIOSIS	128171	All - Inverse variance weighted	-0.0431865	0.032288326704543	0.181050628506199
ALP || id:ukb-bub35-ALP	Endometriosis || id:finngen_R10_N14_ENDOMETRIOSIS	ukb-bub35-ALP	finngen_R10_N14_ENDOMETRIOSIS	128171	All - MR Egger	-0.109419	0.0526802585218811	0.0387689296421185
ALT || id:ukb-bub35-ALT	Endometriosis || id:finngen_R10_N14_ENDOMETRIOSIS	ukb-bub35-ALT	finngen_R10_N14_ENDOMETRIOSIS	128171	rs10075805	0.780343537414966	0.43912925170068	0.0755641720125533
ALT || id:ukb-bub35-ALT	Endometriosis || id:finngen_R10_N14_ENDOMETRIOSIS	ukb-bub35-ALT	finngen_R10_N14_ENDOMETRIOSIS	128171	rs10103996	0.369860576923077	0.691274038461539	0.59262088213463
ALT || id:ukb-bub35-ALT	Endometriosis || id:finngen_R10_N14_ENDOMETRIOSIS	ukb-bub35-ALT	finngen_R10_N14_ENDOMETRIOSIS	128171	rs10184004	1.27446850393701	0.494389763779528	0.00994137386055674
ALT || id:ukb-bub35-ALT	Endometriosis || id:finngen_R10_N14_ENDOMETRIOSIS	ukb-bub35-ALT	finngen_R10_N14_ENDOMETRIOSIS	128171	rs10264306	0.560382488479263	0.686760368663594	0.414511772125472
ALT || id:ukb-bub35-ALT	Endometriosis || id:finngen_R10_N14_ENDOMETRIOSIS	ukb-bub35-ALT	finngen_R10_N14_ENDOMETRIOSIS	128171	rs10420309	0.931577464788732	0.858570422535211	0.27790692442297
ALT || id:ukb-bub35-ALT	Endometriosis || id:finngen_R10_N14_ENDOMETRIOSIS	ukb-bub35-ALT	finngen_R10_N14_ENDOMETRIOSIS	128171	rs1046271	0.453006211180124	0.75560248447205	0.548819639890807
ALT || id:ukb-bub35-ALT	Endometriosis || id:finngen_R10_N14_ENDOMETRIOSIS	ukb-bub35-ALT	finngen_R10_N14_ENDOMETRIOSIS	128171	rs1059395	-1.53583	0.671882352941177	0.0222619656113859
ALT || id:ukb-bub35-ALT	Endometriosis || id:finngen_R10_N14_ENDOMETRIOSIS	ukb-bub35-ALT	finngen_R10_N14_ENDOMETRIOSIS	128171	rs1077834	-0.606425	0.650080188679245	0.350899626081544
ALT || id:ukb-bub35-ALT	Endometriosis || id:finngen_R10_N14_ENDOMETRIOSIS	ukb-bub35-ALT	finngen_R10_N14_ENDOMETRIOSIS	128171	rs10789195	1.09320796460177	0.566398230088496	0.0535938490281095
ALT || id:ukb-bub35-ALT	Endometriosis || id:finngen_R10_N14_ENDOMETRIOSIS	ukb-bub35-ALT	finngen_R10_N14_ENDOMETRIOSIS	128171	rs10833712	0.0292441666666667	0.67675	0.965532014459777
ALT || id:ukb-bub35-ALT	Endometriosis || id:finngen_R10_N14_ENDOMETRIOSIS	ukb-bub35-ALT	finngen_R10_N14_ENDOMETRIOSIS	128171	rs10841520	-0.458197	0.674427884615385	0.496893080924103
ALT || id:ukb-bub35-ALT	Endometriosis || id:finngen_R10_N14_ENDOMETRIOSIS	ukb-bub35-ALT	finngen_R10_N14_ENDOMETRIOSIS	128171	rs10889130	-0.106921	0.943978723404255	0.909819182595126
ALT || id:ukb-bub35-ALT	Endometriosis || id:finngen_R10_N14_ENDOMETRIOSIS	ukb-bub35-ALT	finngen_R10_N14_ENDOMETRIOSIS	128171	rs10922478	1.07995808383234	0.766017964071856	0.158588737988055
ALT || id:ukb-bub35-ALT	Endometriosis || id:finngen_R10_N14_ENDOMETRIOSIS	ukb-bub35-ALT	finngen_R10_N14_ENDOMETRIOSIS	128171	rs10971930	-0.196498	0.81237899543379	0.808873638510397
ALT || id:ukb-bub35-ALT	Endometriosis || id:finngen_R10_N14_ENDOMETRIOSIS	ukb-bub35-ALT	finngen_R10_N14_ENDOMETRIOSIS	128171	rs11070220	-0.0807222	0.838017094017094	0.923262242434931
ALT || id:ukb-bub35-ALT	Endometriosis || id:finngen_R10_N14_ENDOMETRIOSIS	ukb-bub35-ALT	finngen_R10_N14_ENDOMETRIOSIS	128171	rs11124740	0.268338983050847	0.908316384180791	0.76766956138689
ALT || id:ukb-bub35-ALT	Endometriosis || id:finngen_R10_N14_ENDOMETRIOSIS	ukb-bub35-ALT	finngen_R10_N14_ENDOMETRIOSIS	128171	rs114115302	0.294852601156069	0.68496098265896	0.666856495751956
ALT || id:ukb-bub35-ALT	Endometriosis || id:finngen_R10_N14_ENDOMETRIOSIS	ukb-bub35-ALT	finngen_R10_N14_ENDOMETRIOSIS	128171	rs114165349	-0.400997	0.337867162592986	0.235287761694645
ALT || id:ukb-bub35-ALT	Endometriosis || id:finngen_R10_N14_ENDOMETRIOSIS	ukb-bub35-ALT	finngen_R10_N14_ENDOMETRIOSIS	128171	rs115445558	0.505734335839599	0.546591478696742	0.354835338050183
ALT || id:ukb-bub35-ALT	Endometriosis || id:finngen_R10_N14_ENDOMETRIOSIS	ukb-bub35-ALT	finngen_R10_N14_ENDOMETRIOSIS	128171	rs1154988	-0.381698	0.515625	0.459140354906702
ALT || id:ukb-bub35-ALT	Endometriosis || id:finngen_R10_N14_ENDOMETRIOSIS	ukb-bub35-ALT	finngen_R10_N14_ENDOMETRIOSIS	128171	rs11621792	-0.280662	0.709255681818182	0.692316516323621
ALT || id:ukb-bub35-ALT	Endometriosis || id:finngen_R10_N14_ENDOMETRIOSIS	ukb-bub35-ALT	finngen_R10_N14_ENDOMETRIOSIS	128171	rs11657440	-0.375199	0.473206225680934	0.427843947711583
ALT || id:ukb-bub35-ALT	Endometriosis || id:finngen_R10_N14_ENDOMETRIOSIS	ukb-bub35-ALT	finngen_R10_N14_ENDOMETRIOSIS	128171	rs11688682	-1.03505	0.903961038961039	0.252204545123042
ALT || id:ukb-bub35-ALT	Endometriosis || id:finngen_R10_N14_ENDOMETRIOSIS	ukb-bub35-ALT	finngen_R10_N14_ENDOMETRIOSIS	128171	rs117230571	0.423477443609023	1.24237969924812	0.733209039773508
ALT || id:ukb-bub35-ALT	Endometriosis || id:finngen_R10_N14_ENDOMETRIOSIS	ukb-bub35-ALT	finngen_R10_N14_ENDOMETRIOSIS	128171	rs117643180	0.68202435530086	0.574018624641834	0.234771486794342
ALT || id:ukb-bub35-ALT	Endometriosis || id:finngen_R10_N14_ENDOMETRIOSIS	ukb-bub35-ALT	finngen_R10_N14_ENDOMETRIOSIS	128171	rs11770163	0.654254237288136	0.708016949152542	0.355452066409763
ALT || id:ukb-bub35-ALT	Endometriosis || id:finngen_R10_N14_ENDOMETRIOSIS	ukb-bub35-ALT	finngen_R10_N14_ENDOMETRIOSIS	128171	rs11870057	-1.29998	0.808046979865772	0.107661736306385
ALT || id:ukb-bub35-ALT	Endometriosis || id:finngen_R10_N14_ENDOMETRIOSIS	ukb-bub35-ALT	finngen_R10_N14_ENDOMETRIOSIS	128171	rs11875971	-0.721329	0.780037267080745	0.355102814727386
ALT || id:ukb-bub35-ALT	Endometriosis || id:finngen_R10_N14_ENDOMETRIOSIS	ukb-bub35-ALT	finngen_R10_N14_ENDOMETRIOSIS	128171	rs11909745	0.614150684931507	0.587712328767123	0.296029810202624
ALT || id:ukb-bub35-ALT	Endometriosis || id:finngen_R10_N14_ENDOMETRIOSIS	ukb-bub35-ALT	finngen_R10_N14_ENDOMETRIOSIS	128171	rs11947558	0.560593373493976	0.919096385542169	0.541901752916983
ALT || id:ukb-bub35-ALT	Endometriosis || id:finngen_R10_N14_ENDOMETRIOSIS	ukb-bub35-ALT	finngen_R10_N14_ENDOMETRIOSIS	128171	rs12334481	0.872729372937294	1.05206270627063	0.40679822645641
ALT || id:ukb-bub35-ALT	Endometriosis || id:finngen_R10_N14_ENDOMETRIOSIS	ukb-bub35-ALT	finngen_R10_N14_ENDOMETRIOSIS	128171	rs12414593	-0.16987	0.777114832535885	0.826968637591582
ALT || id:ukb-bub35-ALT	Endometriosis || id:finngen_R10_N14_ENDOMETRIOSIS	ukb-bub35-ALT	finngen_R10_N14_ENDOMETRIOSIS	128171	rs12450826	-3.24347	0.872824324324324	0.000202348583992411
ALT || id:ukb-bub35-ALT	Endometriosis || id:finngen_R10_N14_ENDOMETRIOSIS	ukb-bub35-ALT	finngen_R10_N14_ENDOMETRIOSIS	128171	rs12543799	1.33459285714286	0.9117	0.143234693981672
ALT || id:ukb-bub35-ALT	Endometriosis || id:finngen_R10_N14_ENDOMETRIOSIS	ukb-bub35-ALT	finngen_R10_N14_ENDOMETRIOSIS	128171	rs12894822	0.299839306358382	0.789664739884393	0.70416473133531
ALT || id:ukb-bub35-ALT	Endometriosis || id:finngen_R10_N14_ENDOMETRIOSIS	ukb-bub35-ALT	finngen_R10_N14_ENDOMETRIOSIS	128171	rs13004870	1.74059333333333	0.803286666666667	0.0302470892549388
ALT || id:ukb-bub35-ALT	Endometriosis || id:finngen_R10_N14_ENDOMETRIOSIS	ukb-bub35-ALT	finngen_R10_N14_ENDOMETRIOSIS	128171	rs13011246	1.14894478527607	0.585006134969325	0.0495315318605655
ALT || id:ukb-bub35-ALT	Endometriosis || id:finngen_R10_N14_ENDOMETRIOSIS	ukb-bub35-ALT	finngen_R10_N14_ENDOMETRIOSIS	128171	rs13050325	1.59382911392405	0.853746835443038	0.0619206016372764
ALT || id:ukb-bub35-ALT	Endometriosis || id:finngen_R10_N14_ENDOMETRIOSIS	ukb-bub35-ALT	finngen_R10_N14_ENDOMETRIOSIS	128171	rs13234407	-0.108178	0.854730496453901	0.899285580825882
ALT || id:ukb-bub35-ALT	Endometriosis || id:finngen_R10_N14_ENDOMETRIOSIS	ukb-bub35-ALT	finngen_R10_N14_ENDOMETRIOSIS	128171	rs132631	-0.0838185	0.410426636568849	0.838179331687327
ALT || id:ukb-bub35-ALT	Endometriosis || id:finngen_R10_N14_ENDOMETRIOSIS	ukb-bub35-ALT	finngen_R10_N14_ENDOMETRIOSIS	128171	rs13275089	0.968959390862944	0.657619289340102	0.140633732166025
ALT || id:ukb-bub35-ALT	Endometriosis || id:finngen_R10_N14_ENDOMETRIOSIS	ukb-bub35-ALT	finngen_R10_N14_ENDOMETRIOSIS	128171	rs1365298	2.08470157068063	0.810544502617801	0.0101119698507017
ALT || id:ukb-bub35-ALT	Endometriosis || id:finngen_R10_N14_ENDOMETRIOSIS	ukb-bub35-ALT	finngen_R10_N14_ENDOMETRIOSIS	128171	rs1408579	0.292216257668712	0.189742331288344	0.123543566991412
ALT || id:ukb-bub35-ALT	Endometriosis || id:finngen_R10_N14_ENDOMETRIOSIS	ukb-bub35-ALT	finngen_R10_N14_ENDOMETRIOSIS	128171	rs141117801	-0.2935	0.599655080213904	0.624524536541755
ALT || id:ukb-bub35-ALT	Endometriosis || id:finngen_R10_N14_ENDOMETRIOSIS	ukb-bub35-ALT	finngen_R10_N14_ENDOMETRIOSIS	128171	rs1412957	1.4248	0.833710344827586	0.0874533889016249
ALT || id:ukb-bub35-ALT	Endometriosis || id:finngen_R10_N14_ENDOMETRIOSIS	ukb-bub35-ALT	finngen_R10_N14_ENDOMETRIOSIS	128171	rs141599192	-1.314	1.14641538461538	0.25172120919256
ALT || id:ukb-bub35-ALT	Endometriosis || id:finngen_R10_N14_ENDOMETRIOSIS	ukb-bub35-ALT	finngen_R10_N14_ENDOMETRIOSIS	128171	rs142451335	3.19525139664805	0.818874301675978	9.53992938521034e-05
ALT || id:ukb-bub35-ALT	Endometriosis || id:finngen_R10_N14_ENDOMETRIOSIS	ukb-bub35-ALT	finngen_R10_N14_ENDOMETRIOSIS	128171	rs1461729	-0.0775358	0.352742004264392	0.8260200123362
ALT || id:ukb-bub35-ALT	Endometriosis || id:finngen_R10_N14_ENDOMETRIOSIS	ukb-bub35-ALT	finngen_R10_N14_ENDOMETRIOSIS	128171	rs149638015	1.01915079365079	0.778772486772487	0.190648506375427
ALT || id:ukb-bub35-ALT	Endometriosis || id:finngen_R10_N14_ENDOMETRIOSIS	ukb-bub35-ALT	finngen_R10_N14_ENDOMETRIOSIS	128171	rs1545223	-0.827044	0.661730769230769	0.211365525928255
ALT || id:ukb-bub35-ALT	Endometriosis || id:finngen_R10_N14_ENDOMETRIOSIS	ukb-bub35-ALT	finngen_R10_N14_ENDOMETRIOSIS	128171	rs1658973	1.2696455026455	0.866433862433862	0.142820213762028
ALT || id:ukb-bub35-ALT	Endometriosis || id:finngen_R10_N14_ENDOMETRIOSIS	ukb-bub35-ALT	finngen_R10_N14_ENDOMETRIOSIS	128171	rs1694363	0.538916256157636	0.602369458128079	0.370968515187319
ALT || id:ukb-bub35-ALT	Endometriosis || id:finngen_R10_N14_ENDOMETRIOSIS	ukb-bub35-ALT	finngen_R10_N14_ENDOMETRIOSIS	128171	rs17054428	0.0694954773869347	0.447477386934673	0.876580870826176
ALT || id:ukb-bub35-ALT	Endometriosis || id:finngen_R10_N14_ENDOMETRIOSIS	ukb-bub35-ALT	finngen_R10_N14_ENDOMETRIOSIS	128171	rs1712355	0.647346820809249	0.709317919075145	0.361435681100167
ALT || id:ukb-bub35-ALT	Endometriosis || id:finngen_R10_N14_ENDOMETRIOSIS	ukb-bub35-ALT	finngen_R10_N14_ENDOMETRIOSIS	128171	rs17138476	-1.14	0.585090909090909	0.0513653067370322
ALT || id:ukb-bub35-ALT	Endometriosis || id:finngen_R10_N14_ENDOMETRIOSIS	ukb-bub35-ALT	finngen_R10_N14_ENDOMETRIOSIS	128171	rs17145892	-0.609511	0.7505859030837	0.416764676584445
ALT || id:ukb-bub35-ALT	Endometriosis || id:finngen_R10_N14_ENDOMETRIOSIS	ukb-bub35-ALT	finngen_R10_N14_ENDOMETRIOSIS	128171	rs17305868	-0.684879	0.701375722543353	0.328827185888862
ALT || id:ukb-bub35-ALT	Endometriosis || id:finngen_R10_N14_ENDOMETRIOSIS	ukb-bub35-ALT	finngen_R10_N14_ENDOMETRIOSIS	128171	rs1778790	-0.904804	0.639195767195767	0.156911578228542
ALT || id:ukb-bub35-ALT	Endometriosis || id:finngen_R10_N14_ENDOMETRIOSIS	ukb-bub35-ALT	finngen_R10_N14_ENDOMETRIOSIS	128171	rs17826137	-0.91147	0.619413793103448	0.141154886902671
ALT || id:ukb-bub35-ALT	Endometriosis || id:finngen_R10_N14_ENDOMETRIOSIS	ukb-bub35-ALT	finngen_R10_N14_ENDOMETRIOSIS	128171	rs1788781	0.746368794326241	0.854992907801419	0.382688587469004
ALT || id:ukb-bub35-ALT	Endometriosis || id:finngen_R10_N14_ENDOMETRIOSIS	ukb-bub35-ALT	finngen_R10_N14_ENDOMETRIOSIS	128171	rs1794898	0.667549504950495	0.699128712871287	0.339663358157691
ALT || id:ukb-bub35-ALT	Endometriosis || id:finngen_R10_N14_ENDOMETRIOSIS	ukb-bub35-ALT	finngen_R10_N14_ENDOMETRIOSIS	128171	rs1866437	0.649411538461538	0.52015	0.211845008602181
ALT || id:ukb-bub35-ALT	Endometriosis || id:finngen_R10_N14_ENDOMETRIOSIS	ukb-bub35-ALT	finngen_R10_N14_ENDOMETRIOSIS	128171	rs188247550	-0.269046	0.269359298928919	0.317874144171195
ALT || id:ukb-bub35-ALT	Endometriosis || id:finngen_R10_N14_ENDOMETRIOSIS	ukb-bub35-ALT	finngen_R10_N14_ENDOMETRIOSIS	128171	rs1890426	-0.719289	0.594416666666667	0.226249813233685
ALT || id:ukb-bub35-ALT	Endometriosis || id:finngen_R10_N14_ENDOMETRIOSIS	ukb-bub35-ALT	finngen_R10_N14_ENDOMETRIOSIS	128171	rs2127015	0.408427906976744	0.561362790697675	0.466879925169737
ALT || id:ukb-bub35-ALT	Endometriosis || id:finngen_R10_N14_ENDOMETRIOSIS	ukb-bub35-ALT	finngen_R10_N14_ENDOMETRIOSIS	128171	rs217184	-0.0506762	0.575008	0.929772338918668
ALT || id:ukb-bub35-ALT	Endometriosis || id:finngen_R10_N14_ENDOMETRIOSIS	ukb-bub35-ALT	finngen_R10_N14_ENDOMETRIOSIS	128171	rs2241261	-1.23713	0.730945454545454	0.0905485556020549
ALT || id:ukb-bub35-ALT	Endometriosis || id:finngen_R10_N14_ENDOMETRIOSIS	ukb-bub35-ALT	finngen_R10_N14_ENDOMETRIOSIS	128171	rs2244453	0.769668711656442	0.742220858895706	0.299744848221799
ALT || id:ukb-bub35-ALT	Endometriosis || id:finngen_R10_N14_ENDOMETRIOSIS	ukb-bub35-ALT	finngen_R10_N14_ENDOMETRIOSIS	128171	rs235314	-1.11217	0.69748275862069	0.110814334144041
ALT || id:ukb-bub35-ALT	Endometriosis || id:finngen_R10_N14_ENDOMETRIOSIS	ukb-bub35-ALT	finngen_R10_N14_ENDOMETRIOSIS	128171	rs2356864	-0.922642	0.855172185430464	0.280633813840367
ALT || id:ukb-bub35-ALT	Endometriosis || id:finngen_R10_N14_ENDOMETRIOSIS	ukb-bub35-ALT	finngen_R10_N14_ENDOMETRIOSIS	128171	rs236651	0.291595808383234	0.720095808383234	0.685521398908539
ALT || id:ukb-bub35-ALT	Endometriosis || id:finngen_R10_N14_ENDOMETRIOSIS	ukb-bub35-ALT	finngen_R10_N14_ENDOMETRIOSIS	128171	rs2700938	-1.33055	0.754586826347305	0.0778525978511628
ALT || id:ukb-bub35-ALT	Endometriosis || id:finngen_R10_N14_ENDOMETRIOSIS	ukb-bub35-ALT	finngen_R10_N14_ENDOMETRIOSIS	128171	rs273507	0.632868421052632	0.504432330827068	0.209618517858838
ALT || id:ukb-bub35-ALT	Endometriosis || id:finngen_R10_N14_ENDOMETRIOSIS	ukb-bub35-ALT	finngen_R10_N14_ENDOMETRIOSIS	128171	rs2802295	1.1085	0.883442028985507	0.209569070659581
ALT || id:ukb-bub35-ALT	Endometriosis || id:finngen_R10_N14_ENDOMETRIOSIS	ukb-bub35-ALT	finngen_R10_N14_ENDOMETRIOSIS	128171	rs2807834	-0.315137	0.413308411214953	0.445776932642429
ALT || id:ukb-bub35-ALT	Endometriosis || id:finngen_R10_N14_ENDOMETRIOSIS	ukb-bub35-ALT	finngen_R10_N14_ENDOMETRIOSIS	128171	rs2812208	0.705648648648649	0.699219594594595	0.312881309332477
ALT || id:ukb-bub35-ALT	Endometriosis || id:finngen_R10_N14_ENDOMETRIOSIS	ukb-bub35-ALT	finngen_R10_N14_ENDOMETRIOSIS	128171	rs28752516	-0.183007	0.410408637873754	0.655659919602125
ALT || id:ukb-bub35-ALT	Endometriosis || id:finngen_R10_N14_ENDOMETRIOSIS	ukb-bub35-ALT	finngen_R10_N14_ENDOMETRIOSIS	128171	rs28752924	-1.56734	0.803386666666667	0.0510670245198484
ALT || id:ukb-bub35-ALT	Endometriosis || id:finngen_R10_N14_ENDOMETRIOSIS	ukb-bub35-ALT	finngen_R10_N14_ENDOMETRIOSIS	128171	rs292585	-0.976228	0.812694610778443	0.229664668579997
ALT || id:ukb-bub35-ALT	Endometriosis || id:finngen_R10_N14_ENDOMETRIOSIS	ukb-bub35-ALT	finngen_R10_N14_ENDOMETRIOSIS	128171	rs2943654	0.805932907348243	0.398150159744409	0.0429502611127344
ALT || id:ukb-bub35-ALT	Endometriosis || id:finngen_R10_N14_ENDOMETRIOSIS	ukb-bub35-ALT	finngen_R10_N14_ENDOMETRIOSIS	128171	rs2958153	-2.42252	1.01046979865772	0.0165108528555118
ALT || id:ukb-bub35-ALT	Endometriosis || id:finngen_R10_N14_ENDOMETRIOSIS	ukb-bub35-ALT	finngen_R10_N14_ENDOMETRIOSIS	128171	rs2980682	0.300049743589744	0.648117948717949	0.643396292587795
ALT || id:ukb-bub35-ALT	Endometriosis || id:finngen_R10_N14_ENDOMETRIOSIS	ukb-bub35-ALT	finngen_R10_N14_ENDOMETRIOSIS	128171	rs3123133	-0.35673	0.867335664335664	0.680856871242138
ALT || id:ukb-bub35-ALT	Endometriosis || id:finngen_R10_N14_ENDOMETRIOSIS	ukb-bub35-ALT	finngen_R10_N14_ENDOMETRIOSIS	128171	rs3129317	-0.127494	0.722952631578947	0.860017338092716
ALT || id:ukb-bub35-ALT	Endometriosis || id:finngen_R10_N14_ENDOMETRIOSIS	ukb-bub35-ALT	finngen_R10_N14_ENDOMETRIOSIS	128171	rs340029	-1.54566	0.701361256544503	0.0275384377995351
ALT || id:ukb-bub35-ALT	Endometriosis || id:finngen_R10_N14_ENDOMETRIOSIS	ukb-bub35-ALT	finngen_R10_N14_ENDOMETRIOSIS	128171	rs34414425	-0.266652	0.775952380952381	0.731113573067285
ALT || id:ukb-bub35-ALT	Endometriosis || id:finngen_R10_N14_ENDOMETRIOSIS	ukb-bub35-ALT	finngen_R10_N14_ENDOMETRIOSIS	128171	rs351973	-1.24651	0.86848051948052	0.151209366808579
ALT || id:ukb-bub35-ALT	Endometriosis || id:finngen_R10_N14_ENDOMETRIOSIS	ukb-bub35-ALT	finngen_R10_N14_ENDOMETRIOSIS	128171	rs35968570	-0.437737	0.2479203187251	0.0774572279661305
ALT || id:ukb-bub35-ALT	Endometriosis || id:finngen_R10_N14_ENDOMETRIOSIS	ukb-bub35-ALT	finngen_R10_N14_ENDOMETRIOSIS	128171	rs36007872	-0.350006	0.298481132075472	0.24094726402384
ALT || id:ukb-bub35-ALT	Endometriosis || id:finngen_R10_N14_ENDOMETRIOSIS	ukb-bub35-ALT	finngen_R10_N14_ENDOMETRIOSIS	128171	rs36086195	0.258865714285714	0.334592207792208	0.43912285217932
ALT || id:ukb-bub35-ALT	Endometriosis || id:finngen_R10_N14_ENDOMETRIOSIS	ukb-bub35-ALT	finngen_R10_N14_ENDOMETRIOSIS	128171	rs3747207	0.0886265786993403	0.135573044297832	0.513293317410368
ALT || id:ukb-bub35-ALT	Endometriosis || id:finngen_R10_N14_ENDOMETRIOSIS	ukb-bub35-ALT	finngen_R10_N14_ENDOMETRIOSIS	128171	rs3794701	-0.304243	0.874741007194245	0.727983312051734
ALT || id:ukb-bub35-ALT	Endometriosis || id:finngen_R10_N14_ENDOMETRIOSIS	ukb-bub35-ALT	finngen_R10_N14_ENDOMETRIOSIS	128171	rs3824488	0.671313559322034	0.836707627118644	0.422363524637071
ALT || id:ukb-bub35-ALT	Endometriosis || id:finngen_R10_N14_ENDOMETRIOSIS	ukb-bub35-ALT	finngen_R10_N14_ENDOMETRIOSIS	128171	rs3873304	-0.719941	1.09421172638436	0.510567463403639
ALT || id:ukb-bub35-ALT	Endometriosis || id:finngen_R10_N14_ENDOMETRIOSIS	ukb-bub35-ALT	finngen_R10_N14_ENDOMETRIOSIS	128171	rs3936511	1.56762717770035	0.613975609756098	0.0106725881537114
ALT || id:ukb-bub35-ALT	Endometriosis || id:finngen_R10_N14_ENDOMETRIOSIS	ukb-bub35-ALT	finngen_R10_N14_ENDOMETRIOSIS	128171	rs4047531	0.399766086956522	0.574721739130435	0.486690652637582
ALT || id:ukb-bub35-ALT	Endometriosis || id:finngen_R10_N14_ENDOMETRIOSIS	ukb-bub35-ALT	finngen_R10_N14_ENDOMETRIOSIS	128171	rs4075185	-0.261885	0.816047904191617	0.748272004746807
ALT || id:ukb-bub35-ALT	Endometriosis || id:finngen_R10_N14_ENDOMETRIOSIS	ukb-bub35-ALT	finngen_R10_N14_ENDOMETRIOSIS	128171	rs4135247	-0.258017	0.464323308270677	0.578427067036536
ALT || id:ukb-bub35-ALT	Endometriosis || id:finngen_R10_N14_ENDOMETRIOSIS	ukb-bub35-ALT	finngen_R10_N14_ENDOMETRIOSIS	128171	rs4234588	-0.418247	1.01660317460317	0.680767704580229
ALT || id:ukb-bub35-ALT	Endometriosis || id:finngen_R10_N14_ENDOMETRIOSIS	ukb-bub35-ALT	finngen_R10_N14_ENDOMETRIOSIS	128171	rs4246529	1.17242105263158	0.394789473684211	0.00298054445214275
ALT || id:ukb-bub35-ALT	Endometriosis || id:finngen_R10_N14_ENDOMETRIOSIS	ukb-bub35-ALT	finngen_R10_N14_ENDOMETRIOSIS	128171	rs4359971	1.61309558823529	0.892970588235294	0.0708500230042319
ALT || id:ukb-bub35-ALT	Endometriosis || id:finngen_R10_N14_ENDOMETRIOSIS	ukb-bub35-ALT	finngen_R10_N14_ENDOMETRIOSIS	128171	rs4381	2.13651851851852	0.645074074074074	0.000926145135593248
ALT || id:ukb-bub35-ALT	Endometriosis || id:finngen_R10_N14_ENDOMETRIOSIS	ukb-bub35-ALT	finngen_R10_N14_ENDOMETRIOSIS	128171	rs4503880	-0.0877822	0.313843612334802	0.779707433311415
ALT || id:ukb-bub35-ALT	Endometriosis || id:finngen_R10_N14_ENDOMETRIOSIS	ukb-bub35-ALT	finngen_R10_N14_ENDOMETRIOSIS	128171	rs45505795	-0.258834	0.421496561210454	0.539160967712405
ALT || id:ukb-bub35-ALT	Endometriosis || id:finngen_R10_N14_ENDOMETRIOSIS	ukb-bub35-ALT	finngen_R10_N14_ENDOMETRIOSIS	128171	rs4624677	0.221090710382514	0.689781420765027	0.748572007635782
ALT || id:ukb-bub35-ALT	Endometriosis || id:finngen_R10_N14_ENDOMETRIOSIS	ukb-bub35-ALT	finngen_R10_N14_ENDOMETRIOSIS	128171	rs4704043	-0.203126	0.787763636363636	0.796521491920612
ALT || id:ukb-bub35-ALT	Endometriosis || id:finngen_R10_N14_ENDOMETRIOSIS	ukb-bub35-ALT	finngen_R10_N14_ENDOMETRIOSIS	128171	rs4814175	-0.32497	0.648917948717949	0.616520402666198
ALT || id:ukb-bub35-ALT	Endometriosis || id:finngen_R10_N14_ENDOMETRIOSIS	ukb-bub35-ALT	finngen_R10_N14_ENDOMETRIOSIS	128171	rs4951163	0.925643724696356	0.902226720647773	0.304912947604982
ALT || id:ukb-bub35-ALT	Endometriosis || id:finngen_R10_N14_ENDOMETRIOSIS	ukb-bub35-ALT	finngen_R10_N14_ENDOMETRIOSIS	128171	rs4979373	-0.0746575	0.235863547758285	0.751601493307046
ALT || id:ukb-bub35-ALT	Endometriosis || id:finngen_R10_N14_ENDOMETRIOSIS	ukb-bub35-ALT	finngen_R10_N14_ENDOMETRIOSIS	128171	rs4985723	-0.634726	0.7735	0.41188025708977
ALT || id:ukb-bub35-ALT	Endometriosis || id:finngen_R10_N14_ENDOMETRIOSIS	ukb-bub35-ALT	finngen_R10_N14_ENDOMETRIOSIS	128171	rs519790	-0.297945	0.58215811965812	0.608795383453634
ALT || id:ukb-bub35-ALT	Endometriosis || id:finngen_R10_N14_ENDOMETRIOSIS	ukb-bub35-ALT	finngen_R10_N14_ENDOMETRIOSIS	128171	rs55747905	-0.603681	0.462347701149425	0.19165927700017
ALT || id:ukb-bub35-ALT	Endometriosis || id:finngen_R10_N14_ENDOMETRIOSIS	ukb-bub35-ALT	finngen_R10_N14_ENDOMETRIOSIS	128171	rs56082403	1.4404161849711	0.737398843930636	0.0507752215873787
ALT || id:ukb-bub35-ALT	Endometriosis || id:finngen_R10_N14_ENDOMETRIOSIS	ukb-bub35-ALT	finngen_R10_N14_ENDOMETRIOSIS	128171	rs56094641	-0.886132	0.552895454545455	0.108998397391239
ALT || id:ukb-bub35-ALT	Endometriosis || id:finngen_R10_N14_ENDOMETRIOSIS	ukb-bub35-ALT	finngen_R10_N14_ENDOMETRIOSIS	128171	rs56175344	0.216920382165605	0.281289808917197	0.440610134198463
ALT || id:ukb-bub35-ALT	Endometriosis || id:finngen_R10_N14_ENDOMETRIOSIS	ukb-bub35-ALT	finngen_R10_N14_ENDOMETRIOSIS	128171	rs57457691	0.574069958847737	0.506794238683128	0.257320261063745
ALT || id:ukb-bub35-ALT	Endometriosis || id:finngen_R10_N14_ENDOMETRIOSIS	ukb-bub35-ALT	finngen_R10_N14_ENDOMETRIOSIS	128171	rs5752776	-0.592554	0.645389671361502	0.358548886882509
ALT || id:ukb-bub35-ALT	Endometriosis || id:finngen_R10_N14_ENDOMETRIOSIS	ukb-bub35-ALT	finngen_R10_N14_ENDOMETRIOSIS	128171	rs58298013	-0.598266	1.32929149232915	0.652664217024404
ALT || id:ukb-bub35-ALT	Endometriosis || id:finngen_R10_N14_ENDOMETRIOSIS	ukb-bub35-ALT	finngen_R10_N14_ENDOMETRIOSIS	128171	rs58546652	-1.56152	0.672854054054054	0.0203009124794953
ALT || id:ukb-bub35-ALT	Endometriosis || id:finngen_R10_N14_ENDOMETRIOSIS	ukb-bub35-ALT	finngen_R10_N14_ENDOMETRIOSIS	128171	rs58965312	1.72267045454545	0.683306818181818	0.0116995589698578
ALT || id:ukb-bub35-ALT	Endometriosis || id:finngen_R10_N14_ENDOMETRIOSIS	ukb-bub35-ALT	finngen_R10_N14_ENDOMETRIOSIS	128171	rs6011096	0.642014193548387	0.777148387096774	0.408738674276247
ALT || id:ukb-bub35-ALT	Endometriosis || id:finngen_R10_N14_ENDOMETRIOSIS	ukb-bub35-ALT	finngen_R10_N14_ENDOMETRIOSIS	128171	rs60140950	1.17327272727273	0.64710101010101	0.0698130901834022
ALT || id:ukb-bub35-ALT	Endometriosis || id:finngen_R10_N14_ENDOMETRIOSIS	ukb-bub35-ALT	finngen_R10_N14_ENDOMETRIOSIS	128171	rs60856912	0.611489711934156	0.602156378600823	0.309867618182408
ALT || id:ukb-bub35-ALT	Endometriosis || id:finngen_R10_N14_ENDOMETRIOSIS	ukb-bub35-ALT	finngen_R10_N14_ENDOMETRIOSIS	128171	rs6088521	0.281488659793814	0.622164948453608	0.650956261182273
ALT || id:ukb-bub35-ALT	Endometriosis || id:finngen_R10_N14_ENDOMETRIOSIS	ukb-bub35-ALT	finngen_R10_N14_ENDOMETRIOSIS	128171	rs6110390	0.48118431372549	0.86297385620915	0.57712539865782
ALT || id:ukb-bub35-ALT	Endometriosis || id:finngen_R10_N14_ENDOMETRIOSIS	ukb-bub35-ALT	finngen_R10_N14_ENDOMETRIOSIS	128171	rs6124250	0.616832867132867	0.930391608391608	0.507342097612057
ALT || id:ukb-bub35-ALT	Endometriosis || id:finngen_R10_N14_ENDOMETRIOSIS	ukb-bub35-ALT	finngen_R10_N14_ENDOMETRIOSIS	128171	rs61856806	-0.959171	0.721451612903226	0.183682797287413
ALT || id:ukb-bub35-ALT	Endometriosis || id:finngen_R10_N14_ENDOMETRIOSIS	ukb-bub35-ALT	finngen_R10_N14_ENDOMETRIOSIS	128171	rs62375243	1.95294674556213	0.793887573964497	0.0138945152812381
ALT || id:ukb-bub35-ALT	Endometriosis || id:finngen_R10_N14_ENDOMETRIOSIS	ukb-bub35-ALT	finngen_R10_N14_ENDOMETRIOSIS	128171	rs62523081	0.0670703225806452	0.790677419354839	0.932399401458548
ALT || id:ukb-bub35-ALT	Endometriosis || id:finngen_R10_N14_ENDOMETRIOSIS	ukb-bub35-ALT	finngen_R10_N14_ENDOMETRIOSIS	128171	rs625899	-0.971134	0.809231707317073	0.230112418831533
ALT || id:ukb-bub35-ALT	Endometriosis || id:finngen_R10_N14_ENDOMETRIOSIS	ukb-bub35-ALT	finngen_R10_N14_ENDOMETRIOSIS	128171	rs6695321	0.545453703703704	0.753154320987654	0.468927192556051
ALT || id:ukb-bub35-ALT	Endometriosis || id:finngen_R10_N14_ENDOMETRIOSIS	ukb-bub35-ALT	finngen_R10_N14_ENDOMETRIOSIS	128171	rs6879279	-0.99833	0.71747963800905	0.164091852382513
ALT || id:ukb-bub35-ALT	Endometriosis || id:finngen_R10_N14_ENDOMETRIOSIS	ukb-bub35-ALT	finngen_R10_N14_ENDOMETRIOSIS	128171	rs6888037	-0.00141455	1.00782424242424	0.998880118615274
ALT || id:ukb-bub35-ALT	Endometriosis || id:finngen_R10_N14_ENDOMETRIOSIS	ukb-bub35-ALT	finngen_R10_N14_ENDOMETRIOSIS	128171	rs7001206	-1.1528	0.832815028901734	0.16628953946315
ALT || id:ukb-bub35-ALT	Endometriosis || id:finngen_R10_N14_ENDOMETRIOSIS	ukb-bub35-ALT	finngen_R10_N14_ENDOMETRIOSIS	128171	rs7018885	0.162609132420091	0.695876712328767	0.815237139523081
ALT || id:ukb-bub35-ALT	Endometriosis || id:finngen_R10_N14_ENDOMETRIOSIS	ukb-bub35-ALT	finngen_R10_N14_ENDOMETRIOSIS	128171	rs7029757	0.402402985074627	0.932761194029851	0.666169907219321
ALT || id:ukb-bub35-ALT	Endometriosis || id:finngen_R10_N14_ENDOMETRIOSIS	ukb-bub35-ALT	finngen_R10_N14_ENDOMETRIOSIS	128171	rs7070902	0.899779661016949	0.880463276836158	0.306809825963114
ALT || id:ukb-bub35-ALT	Endometriosis || id:finngen_R10_N14_ENDOMETRIOSIS	ukb-bub35-ALT	finngen_R10_N14_ENDOMETRIOSIS	128171	rs7096937	0.00518890675241158	0.416337620578778	0.990056047783679
ALT || id:ukb-bub35-ALT	Endometriosis || id:finngen_R10_N14_ENDOMETRIOSIS	ukb-bub35-ALT	finngen_R10_N14_ENDOMETRIOSIS	128171	rs71423566	-0.889208	0.788981132075472	0.259728649440951
ALT || id:ukb-bub35-ALT	Endometriosis || id:finngen_R10_N14_ENDOMETRIOSIS	ukb-bub35-ALT	finngen_R10_N14_ENDOMETRIOSIS	128171	rs7174367	2.13356983240223	0.717296089385475	0.00293502976926523
ALT || id:ukb-bub35-ALT	Endometriosis || id:finngen_R10_N14_ENDOMETRIOSIS	ukb-bub35-ALT	finngen_R10_N14_ENDOMETRIOSIS	128171	rs7189522	0.208443462897527	0.477155477031802	0.662223034069552
ALT || id:ukb-bub35-ALT	Endometriosis || id:finngen_R10_N14_ENDOMETRIOSIS	ukb-bub35-ALT	finngen_R10_N14_ENDOMETRIOSIS	128171	rs7256200	0.172767030567686	0.358373362445415	0.629744359677964
ALT || id:ukb-bub35-ALT	Endometriosis || id:finngen_R10_N14_ENDOMETRIOSIS	ukb-bub35-ALT	finngen_R10_N14_ENDOMETRIOSIS	128171	rs72623176	-0.0497944	0.444463362068966	0.910797539491356
ALT || id:ukb-bub35-ALT	Endometriosis || id:finngen_R10_N14_ENDOMETRIOSIS	ukb-bub35-ALT	finngen_R10_N14_ENDOMETRIOSIS	128171	rs72677850	0.277659756097561	0.708596341463415	0.695172928180946
ALT || id:ukb-bub35-ALT	Endometriosis || id:finngen_R10_N14_ENDOMETRIOSIS	ukb-bub35-ALT	finngen_R10_N14_ENDOMETRIOSIS	128171	rs72821058	-0.328423	0.705746835443038	0.641677288335659
ALT || id:ukb-bub35-ALT	Endometriosis || id:finngen_R10_N14_ENDOMETRIOSIS	ukb-bub35-ALT	finngen_R10_N14_ENDOMETRIOSIS	128171	rs73001065	-0.0756957	0.277927293064877	0.785346686741438
ALT || id:ukb-bub35-ALT	Endometriosis || id:finngen_R10_N14_ENDOMETRIOSIS	ukb-bub35-ALT	finngen_R10_N14_ENDOMETRIOSIS	128171	rs73087775	-0.82736	1.09662	0.45057082489286
ALT || id:ukb-bub35-ALT	Endometriosis || id:finngen_R10_N14_ENDOMETRIOSIS	ukb-bub35-ALT	finngen_R10_N14_ENDOMETRIOSIS	128171	rs7342018	-1.08277	1.02890604026846	0.292637867127189
ALT || id:ukb-bub35-ALT	Endometriosis || id:finngen_R10_N14_ENDOMETRIOSIS	ukb-bub35-ALT	finngen_R10_N14_ENDOMETRIOSIS	128171	rs74181299	1.01715972222222	0.880263888888889	0.247878852220459
ALT || id:ukb-bub35-ALT	Endometriosis || id:finngen_R10_N14_ENDOMETRIOSIS	ukb-bub35-ALT	finngen_R10_N14_ENDOMETRIOSIS	128171	rs74401356	0.245595387840671	0.480918238993711	0.609575057839929
ALT || id:ukb-bub35-ALT	Endometriosis || id:finngen_R10_N14_ENDOMETRIOSIS	ukb-bub35-ALT	finngen_R10_N14_ENDOMETRIOSIS	128171	rs74560841	0.161334975369458	1.00783743842365	0.872817775692448
ALT || id:ukb-bub35-ALT	Endometriosis || id:finngen_R10_N14_ENDOMETRIOSIS	ukb-bub35-ALT	finngen_R10_N14_ENDOMETRIOSIS	128171	rs75671243	-0.800784	0.543241641337386	0.140458786139394
ALT || id:ukb-bub35-ALT	Endometriosis || id:finngen_R10_N14_ENDOMETRIOSIS	ukb-bub35-ALT	finngen_R10_N14_ENDOMETRIOSIS	128171	rs75686861	1.00319475655431	0.786513108614232	0.202133544498845
ALT || id:ukb-bub35-ALT	Endometriosis || id:finngen_R10_N14_ENDOMETRIOSIS	ukb-bub35-ALT	finngen_R10_N14_ENDOMETRIOSIS	128171	rs7575523	-0.392855	0.889057971014493	0.658577561037182
ALT || id:ukb-bub35-ALT	Endometriosis || id:finngen_R10_N14_ENDOMETRIOSIS	ukb-bub35-ALT	finngen_R10_N14_ENDOMETRIOSIS	128171	rs76118307	0.140653481012658	0.802018987341772	0.860785569965616
ALT || id:ukb-bub35-ALT	Endometriosis || id:finngen_R10_N14_ENDOMETRIOSIS	ukb-bub35-ALT	finngen_R10_N14_ENDOMETRIOSIS	128171	rs76172548	0.0354398550724638	0.810574879227053	0.96512610066004
ALT || id:ukb-bub35-ALT	Endometriosis || id:finngen_R10_N14_ENDOMETRIOSIS	ukb-bub35-ALT	finngen_R10_N14_ENDOMETRIOSIS	128171	rs76895963	-1.32088	0.646672629695886	0.0410943736276746
ALT || id:ukb-bub35-ALT	Endometriosis || id:finngen_R10_N14_ENDOMETRIOSIS	ukb-bub35-ALT	finngen_R10_N14_ENDOMETRIOSIS	128171	rs7696532	2.82736683417085	1.02866834170854	0.00598558720341594
ALT || id:ukb-bub35-ALT	Endometriosis || id:finngen_R10_N14_ENDOMETRIOSIS	ukb-bub35-ALT	finngen_R10_N14_ENDOMETRIOSIS	128171	rs77494115	-1.34858	0.768662551440329	0.0793542948734471
ALT || id:ukb-bub35-ALT	Endometriosis || id:finngen_R10_N14_ENDOMETRIOSIS	ukb-bub35-ALT	finngen_R10_N14_ENDOMETRIOSIS	128171	rs77644333	0.372102777777778	0.846	0.660054588943858
ALT || id:ukb-bub35-ALT	Endometriosis || id:finngen_R10_N14_ENDOMETRIOSIS	ukb-bub35-ALT	finngen_R10_N14_ENDOMETRIOSIS	128171	rs7800001	-0.97675	0.973701219512195	0.315797598829534
ALT || id:ukb-bub35-ALT	Endometriosis || id:finngen_R10_N14_ENDOMETRIOSIS	ukb-bub35-ALT	finngen_R10_N14_ENDOMETRIOSIS	128171	rs78900599	0.756073394495413	0.647339449541284	0.242818655792425
ALT || id:ukb-bub35-ALT	Endometriosis || id:finngen_R10_N14_ENDOMETRIOSIS	ukb-bub35-ALT	finngen_R10_N14_ENDOMETRIOSIS	128171	rs79124660	-0.708104	0.826258666666667	0.391444668800822
ALT || id:ukb-bub35-ALT	Endometriosis || id:finngen_R10_N14_ENDOMETRIOSIS	ukb-bub35-ALT	finngen_R10_N14_ENDOMETRIOSIS	128171	rs7916888	0.173371153846154	0.922576923076923	0.850938940761918
ALT || id:ukb-bub35-ALT	Endometriosis || id:finngen_R10_N14_ENDOMETRIOSIS	ukb-bub35-ALT	finngen_R10_N14_ENDOMETRIOSIS	128171	rs79287178	-0.232182	0.295042677012609	0.431314087601579
ALT || id:ukb-bub35-ALT	Endometriosis || id:finngen_R10_N14_ENDOMETRIOSIS	ukb-bub35-ALT	finngen_R10_N14_ENDOMETRIOSIS	128171	rs8068175	0.7972	0.819533333333333	0.330678205304839
ALT || id:ukb-bub35-ALT	Endometriosis || id:finngen_R10_N14_ENDOMETRIOSIS	ukb-bub35-ALT	finngen_R10_N14_ENDOMETRIOSIS	128171	rs8097764	0.441831978319783	0.508219512195122	0.384643515908973
ALT || id:ukb-bub35-ALT	Endometriosis || id:finngen_R10_N14_ENDOMETRIOSIS	ukb-bub35-ALT	finngen_R10_N14_ENDOMETRIOSIS	128171	rs8178824	1.13079763313609	0.721429585798817	0.117011866454783
ALT || id:ukb-bub35-ALT	Endometriosis || id:finngen_R10_N14_ENDOMETRIOSIS	ukb-bub35-ALT	finngen_R10_N14_ENDOMETRIOSIS	128171	rs9313604	-1.33687	0.977025157232704	0.171216781124037
ALT || id:ukb-bub35-ALT	Endometriosis || id:finngen_R10_N14_ENDOMETRIOSIS	ukb-bub35-ALT	finngen_R10_N14_ENDOMETRIOSIS	128171	rs9375703	-0.441803	0.665274611398964	0.506631851836059
ALT || id:ukb-bub35-ALT	Endometriosis || id:finngen_R10_N14_ENDOMETRIOSIS	ukb-bub35-ALT	finngen_R10_N14_ENDOMETRIOSIS	128171	rs9521719	0.722466666666667	0.827066666666667	0.382374840530935
ALT || id:ukb-bub35-ALT	Endometriosis || id:finngen_R10_N14_ENDOMETRIOSIS	ukb-bub35-ALT	finngen_R10_N14_ENDOMETRIOSIS	128171	rs9653945	0.828585635359116	0.689209944751381	0.229276248039156
ALT || id:ukb-bub35-ALT	Endometriosis || id:finngen_R10_N14_ENDOMETRIOSIS	ukb-bub35-ALT	finngen_R10_N14_ENDOMETRIOSIS	128171	rs9663238	-0.138941	0.425156441717791	0.743819742278511
ALT || id:ukb-bub35-ALT	Endometriosis || id:finngen_R10_N14_ENDOMETRIOSIS	ukb-bub35-ALT	finngen_R10_N14_ENDOMETRIOSIS	128171	rs9862438	-1.44959	0.895795620437956	0.105615951238194
ALT || id:ukb-bub35-ALT	Endometriosis || id:finngen_R10_N14_ENDOMETRIOSIS	ukb-bub35-ALT	finngen_R10_N14_ENDOMETRIOSIS	128171	rs9865654	0.2164	0.870688405797102	0.803717421656804
ALT || id:ukb-bub35-ALT	Endometriosis || id:finngen_R10_N14_ENDOMETRIOSIS	ukb-bub35-ALT	finngen_R10_N14_ENDOMETRIOSIS	128171	All - Inverse variance weighted	0.0600232790226078	0.0534363382496958	0.26132408556547
ALT || id:ukb-bub35-ALT	Endometriosis || id:finngen_R10_N14_ENDOMETRIOSIS	ukb-bub35-ALT	finngen_R10_N14_ENDOMETRIOSIS	128171	All - MR Egger	0.00522886276189565	0.103915571359855	0.959926729290312
APOA || id:ukb-bub35-APOA	Endometriosis || id:finngen_R10_N14_ENDOMETRIOSIS	ukb-bub35-APOA	finngen_R10_N14_ENDOMETRIOSIS	128171	rs10019888	-0.164696	0.749646808510638	0.826106086354309
APOA || id:ukb-bub35-APOA	Endometriosis || id:finngen_R10_N14_ENDOMETRIOSIS	ukb-bub35-APOA	finngen_R10_N14_ENDOMETRIOSIS	128171	rs10162642	0.138392096774194	0.276043548387097	0.616130777285005
APOA || id:ukb-bub35-APOA	Endometriosis || id:finngen_R10_N14_ENDOMETRIOSIS	ukb-bub35-APOA	finngen_R10_N14_ENDOMETRIOSIS	128171	rs10242866	-1.15519	0.478777372262774	0.0158312213344447
APOA || id:ukb-bub35-APOA	Endometriosis || id:finngen_R10_N14_ENDOMETRIOSIS	ukb-bub35-APOA	finngen_R10_N14_ENDOMETRIOSIS	128171	rs10458643	-0.369238	0.871070921985816	0.671645999948632
APOA || id:ukb-bub35-APOA	Endometriosis || id:finngen_R10_N14_ENDOMETRIOSIS	ukb-bub35-APOA	finngen_R10_N14_ENDOMETRIOSIS	128171	rs10489044	-1.66172	0.830995073891626	0.045534841062149
APOA || id:ukb-bub35-APOA	Endometriosis || id:finngen_R10_N14_ENDOMETRIOSIS	ukb-bub35-APOA	finngen_R10_N14_ENDOMETRIOSIS	128171	rs10503663	0.138179	0.681041	0.839217877248369
APOA || id:ukb-bub35-APOA	Endometriosis || id:finngen_R10_N14_ENDOMETRIOSIS	ukb-bub35-APOA	finngen_R10_N14_ENDOMETRIOSIS	128171	rs1055582	-0.308201	0.706196531791908	0.662529680905876
APOA || id:ukb-bub35-APOA	Endometriosis || id:finngen_R10_N14_ENDOMETRIOSIS	ukb-bub35-APOA	finngen_R10_N14_ENDOMETRIOSIS	128171	rs1056441	-0.230248	0.752928961748634	0.759754490298862
APOA || id:ukb-bub35-APOA	Endometriosis || id:finngen_R10_N14_ENDOMETRIOSIS	ukb-bub35-APOA	finngen_R10_N14_ENDOMETRIOSIS	128171	rs10752898	-0.179701	0.88018115942029	0.838225858985983
APOA || id:ukb-bub35-APOA	Endometriosis || id:finngen_R10_N14_ENDOMETRIOSIS	ukb-bub35-APOA	finngen_R10_N14_ENDOMETRIOSIS	128171	rs10761737	-1.81081	0.765216049382716	0.0179619383169736
APOA || id:ukb-bub35-APOA	Endometriosis || id:finngen_R10_N14_ENDOMETRIOSIS	ukb-bub35-APOA	finngen_R10_N14_ENDOMETRIOSIS	128171	rs1077835	0.0843175853018373	0.0904311023622047	0.351131984437851
APOA || id:ukb-bub35-APOA	Endometriosis || id:finngen_R10_N14_ENDOMETRIOSIS	ukb-bub35-APOA	finngen_R10_N14_ENDOMETRIOSIS	128171	rs10846506	-0.635788	0.342502712477396	0.0634105422466903
APOA || id:ukb-bub35-APOA	Endometriosis || id:finngen_R10_N14_ENDOMETRIOSIS	ukb-bub35-APOA	finngen_R10_N14_ENDOMETRIOSIS	128171	rs1086056	-1.92129	0.759584541062802	0.0114261206150557
APOA || id:ukb-bub35-APOA	Endometriosis || id:finngen_R10_N14_ENDOMETRIOSIS	ukb-bub35-APOA	finngen_R10_N14_ENDOMETRIOSIS	128171	rs10879184	-0.677239	0.798825806451613	0.396553413661482
APOA || id:ukb-bub35-APOA	Endometriosis || id:finngen_R10_N14_ENDOMETRIOSIS	ukb-bub35-APOA	finngen_R10_N14_ENDOMETRIOSIS	128171	rs11021232	0.724241025641026	0.820415384615385	0.377358618185302
APOA || id:ukb-bub35-APOA	Endometriosis || id:finngen_R10_N14_ENDOMETRIOSIS	ukb-bub35-APOA	finngen_R10_N14_ENDOMETRIOSIS	128171	rs11039447	0.70967701863354	0.779540372670807	0.362622781181559
APOA || id:ukb-bub35-APOA	Endometriosis || id:finngen_R10_N14_ENDOMETRIOSIS	ukb-bub35-APOA	finngen_R10_N14_ENDOMETRIOSIS	128171	rs11045172	-0.617097	0.50725	0.223773799196487
APOA || id:ukb-bub35-APOA	Endometriosis || id:finngen_R10_N14_ENDOMETRIOSIS	ukb-bub35-APOA	finngen_R10_N14_ENDOMETRIOSIS	128171	rs11057390	1.07287894736842	0.738447368421053	0.146255745590277
APOA || id:ukb-bub35-APOA	Endometriosis || id:finngen_R10_N14_ENDOMETRIOSIS	ukb-bub35-APOA	finngen_R10_N14_ENDOMETRIOSIS	128171	rs11065991	1.88272289156627	0.744632530120482	0.0114586352092138
APOA || id:ukb-bub35-APOA	Endometriosis || id:finngen_R10_N14_ENDOMETRIOSIS	ukb-bub35-APOA	finngen_R10_N14_ENDOMETRIOSIS	128171	rs11161245	-0.765105	0.884622377622378	0.387096779695872
APOA || id:ukb-bub35-APOA	Endometriosis || id:finngen_R10_N14_ENDOMETRIOSIS	ukb-bub35-APOA	finngen_R10_N14_ENDOMETRIOSIS	128171	rs111849006	-0.32232	0.857041025641026	0.706853943177748
APOA || id:ukb-bub35-APOA	Endometriosis || id:finngen_R10_N14_ENDOMETRIOSIS	ukb-bub35-APOA	finngen_R10_N14_ENDOMETRIOSIS	128171	rs112001035	-0.197811	0.410456561922366	0.62985544989048
APOA || id:ukb-bub35-APOA	Endometriosis || id:finngen_R10_N14_ENDOMETRIOSIS	ukb-bub35-APOA	finngen_R10_N14_ENDOMETRIOSIS	128171	rs11216920	-0.134756	0.830992307692308	0.87117790932126
APOA || id:ukb-bub35-APOA	Endometriosis || id:finngen_R10_N14_ENDOMETRIOSIS	ukb-bub35-APOA	finngen_R10_N14_ENDOMETRIOSIS	128171	rs11218725	-0.50525	0.508418032786885	0.320335418218359
APOA || id:ukb-bub35-APOA	Endometriosis || id:finngen_R10_N14_ENDOMETRIOSIS	ukb-bub35-APOA	finngen_R10_N14_ENDOMETRIOSIS	128171	rs112259268	0.000842955261499685	0.214449275362319	0.996863690700542
APOA || id:ukb-bub35-APOA	Endometriosis || id:finngen_R10_N14_ENDOMETRIOSIS	ukb-bub35-APOA	finngen_R10_N14_ENDOMETRIOSIS	128171	rs11226108	0.104230653266332	0.784502512562814	0.894302438918127
APOA || id:ukb-bub35-APOA	Endometriosis || id:finngen_R10_N14_ENDOMETRIOSIS	ukb-bub35-APOA	finngen_R10_N14_ENDOMETRIOSIS	128171	rs112390731	0.112713157894737	1.14038345864662	0.921266939998995
APOA || id:ukb-bub35-APOA	Endometriosis || id:finngen_R10_N14_ENDOMETRIOSIS	ukb-bub35-APOA	finngen_R10_N14_ENDOMETRIOSIS	128171	rs113933516	-0.0588333	0.705915422885572	0.93357855756787
APOA || id:ukb-bub35-APOA	Endometriosis || id:finngen_R10_N14_ENDOMETRIOSIS	ukb-bub35-APOA	finngen_R10_N14_ENDOMETRIOSIS	128171	rs11662253	-0.215173	0.79110843373494	0.785630185198517
APOA || id:ukb-bub35-APOA	Endometriosis || id:finngen_R10_N14_ENDOMETRIOSIS	ukb-bub35-APOA	finngen_R10_N14_ENDOMETRIOSIS	128171	rs11664369	0.763516260162602	0.610581300813008	0.211126316581011
APOA || id:ukb-bub35-APOA	Endometriosis || id:finngen_R10_N14_ENDOMETRIOSIS	ukb-bub35-APOA	finngen_R10_N14_ENDOMETRIOSIS	128171	rs11773763	-0.459406	0.702940217391304	0.513402317125248
APOA || id:ukb-bub35-APOA	Endometriosis || id:finngen_R10_N14_ENDOMETRIOSIS	ukb-bub35-APOA	finngen_R10_N14_ENDOMETRIOSIS	128171	rs11775808	-0.7646	0.807163	0.34350173210396
APOA || id:ukb-bub35-APOA	Endometriosis || id:finngen_R10_N14_ENDOMETRIOSIS	ukb-bub35-APOA	finngen_R10_N14_ENDOMETRIOSIS	128171	rs11789603	-0.132837	0.29035796178344	0.647316218578438
APOA || id:ukb-bub35-APOA	Endometriosis || id:finngen_R10_N14_ENDOMETRIOSIS	ukb-bub35-APOA	finngen_R10_N14_ENDOMETRIOSIS	128171	rs12229372	-0.142814	0.554692052980133	0.796820127492194
APOA || id:ukb-bub35-APOA	Endometriosis || id:finngen_R10_N14_ENDOMETRIOSIS	ukb-bub35-APOA	finngen_R10_N14_ENDOMETRIOSIS	128171	rs12273363	1.4785	0.657990654205608	0.0246405127518969
APOA || id:ukb-bub35-APOA	Endometriosis || id:finngen_R10_N14_ENDOMETRIOSIS	ukb-bub35-APOA	finngen_R10_N14_ENDOMETRIOSIS	128171	rs12379205	0.183734865900383	0.59835632183908	0.758793157267404
APOA || id:ukb-bub35-APOA	Endometriosis || id:finngen_R10_N14_ENDOMETRIOSIS	ukb-bub35-APOA	finngen_R10_N14_ENDOMETRIOSIS	128171	rs12443634	-0.601366	0.448867595818815	0.180329902168217
APOA || id:ukb-bub35-APOA	Endometriosis || id:finngen_R10_N14_ENDOMETRIOSIS	ukb-bub35-APOA	finngen_R10_N14_ENDOMETRIOSIS	128171	rs12479820	-0.509259	0.614513986013986	0.407264053325859
APOA || id:ukb-bub35-APOA	Endometriosis || id:finngen_R10_N14_ENDOMETRIOSIS	ukb-bub35-APOA	finngen_R10_N14_ENDOMETRIOSIS	128171	rs12485478	-0.385967	0.638901213171577	0.545770033722597
APOA || id:ukb-bub35-APOA	Endometriosis || id:finngen_R10_N14_ENDOMETRIOSIS	ukb-bub35-APOA	finngen_R10_N14_ENDOMETRIOSIS	128171	rs12486405	0.0943195266272189	0.903603550295858	0.916866574672119
APOA || id:ukb-bub35-APOA	Endometriosis || id:finngen_R10_N14_ENDOMETRIOSIS	ukb-bub35-APOA	finngen_R10_N14_ENDOMETRIOSIS	128171	rs12575456	-0.197776	0.330587601078167	0.549668596964519
APOA || id:ukb-bub35-APOA	Endometriosis || id:finngen_R10_N14_ENDOMETRIOSIS	ukb-bub35-APOA	finngen_R10_N14_ENDOMETRIOSIS	128171	rs12702510	-0.244985	0.42337	0.562822252214504
APOA || id:ukb-bub35-APOA	Endometriosis || id:finngen_R10_N14_ENDOMETRIOSIS	ukb-bub35-APOA	finngen_R10_N14_ENDOMETRIOSIS	128171	rs12712070	-2.03052	0.858503311258278	0.01802083822769
APOA || id:ukb-bub35-APOA	Endometriosis || id:finngen_R10_N14_ENDOMETRIOSIS	ukb-bub35-APOA	finngen_R10_N14_ENDOMETRIOSIS	128171	rs12908761	-0.24233	0.566155988857939	0.668631061028616
APOA || id:ukb-bub35-APOA	Endometriosis || id:finngen_R10_N14_ENDOMETRIOSIS	ukb-bub35-APOA	finngen_R10_N14_ENDOMETRIOSIS	128171	rs12909187	2.73458490566038	0.781823899371069	0.000469289927459793
APOA || id:ukb-bub35-APOA	Endometriosis || id:finngen_R10_N14_ENDOMETRIOSIS	ukb-bub35-APOA	finngen_R10_N14_ENDOMETRIOSIS	128171	rs12926107	1.14896575342466	0.893458904109589	0.198451810512348
APOA || id:ukb-bub35-APOA	Endometriosis || id:finngen_R10_N14_ENDOMETRIOSIS	ukb-bub35-APOA	finngen_R10_N14_ENDOMETRIOSIS	128171	rs12928099	-0.19487	0.818656441717791	0.811852950994742
APOA || id:ukb-bub35-APOA	Endometriosis || id:finngen_R10_N14_ENDOMETRIOSIS	ukb-bub35-APOA	finngen_R10_N14_ENDOMETRIOSIS	128171	rs12939472	-2.14193	0.816913907284768	0.00874220601472241
APOA || id:ukb-bub35-APOA	Endometriosis || id:finngen_R10_N14_ENDOMETRIOSIS	ukb-bub35-APOA	finngen_R10_N14_ENDOMETRIOSIS	128171	rs12976739	-1.27672	0.470158301158301	0.00661727410519199
APOA || id:ukb-bub35-APOA	Endometriosis || id:finngen_R10_N14_ENDOMETRIOSIS	ukb-bub35-APOA	finngen_R10_N14_ENDOMETRIOSIS	128171	rs12984037	0.037379846743295	0.468766283524904	0.936443327125985
APOA || id:ukb-bub35-APOA	Endometriosis || id:finngen_R10_N14_ENDOMETRIOSIS	ukb-bub35-APOA	finngen_R10_N14_ENDOMETRIOSIS	128171	rs13101828	1.69126973684211	0.796914473684211	0.0338148546152222
APOA || id:ukb-bub35-APOA	Endometriosis || id:finngen_R10_N14_ENDOMETRIOSIS	ukb-bub35-APOA	finngen_R10_N14_ENDOMETRIOSIS	128171	rs13135092	-0.0855448	0.642658807212205	0.894105789758697
APOA || id:ukb-bub35-APOA	Endometriosis || id:finngen_R10_N14_ENDOMETRIOSIS	ukb-bub35-APOA	finngen_R10_N14_ENDOMETRIOSIS	128171	rs1316739	-0.99921	0.790450617283951	0.206193568546007
APOA || id:ukb-bub35-APOA	Endometriosis || id:finngen_R10_N14_ENDOMETRIOSIS	ukb-bub35-APOA	finngen_R10_N14_ENDOMETRIOSIS	128171	rs13179413	-0.168565	0.702959595959596	0.810490335599098
APOA || id:ukb-bub35-APOA	Endometriosis || id:finngen_R10_N14_ENDOMETRIOSIS	ukb-bub35-APOA	finngen_R10_N14_ENDOMETRIOSIS	128171	rs13233394	0.0550081081081081	0.822145945945946	0.946654976036241
APOA || id:ukb-bub35-APOA	Endometriosis || id:finngen_R10_N14_ENDOMETRIOSIS	ukb-bub35-APOA	finngen_R10_N14_ENDOMETRIOSIS	128171	rs133019	-2.10846	0.628546391752577	0.000795086026478078
APOA || id:ukb-bub35-APOA	Endometriosis || id:finngen_R10_N14_ENDOMETRIOSIS	ukb-bub35-APOA	finngen_R10_N14_ENDOMETRIOSIS	128171	rs13379043	-0.234387	0.613334693877551	0.70234830018775
APOA || id:ukb-bub35-APOA	Endometriosis || id:finngen_R10_N14_ENDOMETRIOSIS	ukb-bub35-APOA	finngen_R10_N14_ENDOMETRIOSIS	128171	rs13391980	-1.1353	0.610471124620061	0.0629254775013084
APOA || id:ukb-bub35-APOA	Endometriosis || id:finngen_R10_N14_ENDOMETRIOSIS	ukb-bub35-APOA	finngen_R10_N14_ENDOMETRIOSIS	128171	rs1349852	0.434961233480176	0.5334140969163	0.414826886839515
APOA || id:ukb-bub35-APOA	Endometriosis || id:finngen_R10_N14_ENDOMETRIOSIS	ukb-bub35-APOA	finngen_R10_N14_ENDOMETRIOSIS	128171	rs1364422	-0.127027	0.414053	0.759004683177384
APOA || id:ukb-bub35-APOA	Endometriosis || id:finngen_R10_N14_ENDOMETRIOSIS	ukb-bub35-APOA	finngen_R10_N14_ENDOMETRIOSIS	128171	rs138716	0.0413466878980892	0.81087898089172	0.959333519822966
APOA || id:ukb-bub35-APOA	Endometriosis || id:finngen_R10_N14_ENDOMETRIOSIS	ukb-bub35-APOA	finngen_R10_N14_ENDOMETRIOSIS	128171	rs1396954	-0.56812	0.827787671232877	0.492516954017873
APOA || id:ukb-bub35-APOA	Endometriosis || id:finngen_R10_N14_ENDOMETRIOSIS	ukb-bub35-APOA	finngen_R10_N14_ENDOMETRIOSIS	128171	rs139915535	0.186408901251739	1.14707232267038	0.870905504753283
APOA || id:ukb-bub35-APOA	Endometriosis || id:finngen_R10_N14_ENDOMETRIOSIS	ukb-bub35-APOA	finngen_R10_N14_ENDOMETRIOSIS	128171	rs1408579	-0.803903	0.521991561181435	0.123543566991412
APOA || id:ukb-bub35-APOA	Endometriosis || id:finngen_R10_N14_ENDOMETRIOSIS	ukb-bub35-APOA	finngen_R10_N14_ENDOMETRIOSIS	128171	rs141368429	-1.20318	0.624174193548387	0.0539010611707563
APOA || id:ukb-bub35-APOA	Endometriosis || id:finngen_R10_N14_ENDOMETRIOSIS	ukb-bub35-APOA	finngen_R10_N14_ENDOMETRIOSIS	128171	rs143862097	0.254829228243021	0.686316912972085	0.710414360062693
APOA || id:ukb-bub35-APOA	Endometriosis || id:finngen_R10_N14_ENDOMETRIOSIS	ukb-bub35-APOA	finngen_R10_N14_ENDOMETRIOSIS	128171	rs144033177	-0.439977	0.844226315789474	0.602255146269375
APOA || id:ukb-bub35-APOA	Endometriosis || id:finngen_R10_N14_ENDOMETRIOSIS	ukb-bub35-APOA	finngen_R10_N14_ENDOMETRIOSIS	128171	rs149440231	2.65543859649123	1.33530701754386	0.0467414783260862
APOA || id:ukb-bub35-APOA	Endometriosis || id:finngen_R10_N14_ENDOMETRIOSIS	ukb-bub35-APOA	finngen_R10_N14_ENDOMETRIOSIS	128171	rs150224153	0.219835863377609	0.216059772296015	0.308926536503957
APOA || id:ukb-bub35-APOA	Endometriosis || id:finngen_R10_N14_ENDOMETRIOSIS	ukb-bub35-APOA	finngen_R10_N14_ENDOMETRIOSIS	128171	rs150237291	0.216889679715303	0.626774021352313	0.729311697842278
APOA || id:ukb-bub35-APOA	Endometriosis || id:finngen_R10_N14_ENDOMETRIOSIS	ukb-bub35-APOA	finngen_R10_N14_ENDOMETRIOSIS	128171	rs150483923	-0.699579	0.81365641025641	0.389900853936652
APOA || id:ukb-bub35-APOA	Endometriosis || id:finngen_R10_N14_ENDOMETRIOSIS	ukb-bub35-APOA	finngen_R10_N14_ENDOMETRIOSIS	128171	rs150844304	-1.49928	1.00703432494279	0.136538349160064
APOA || id:ukb-bub35-APOA	Endometriosis || id:finngen_R10_N14_ENDOMETRIOSIS	ukb-bub35-APOA	finngen_R10_N14_ENDOMETRIOSIS	128171	rs1573643	-0.886064	0.857617834394905	0.301525071706683
APOA || id:ukb-bub35-APOA	Endometriosis || id:finngen_R10_N14_ENDOMETRIOSIS	ukb-bub35-APOA	finngen_R10_N14_ENDOMETRIOSIS	128171	rs1601935	-0.0351695	0.0975	0.718313928377771
APOA || id:ukb-bub35-APOA	Endometriosis || id:finngen_R10_N14_ENDOMETRIOSIS	ukb-bub35-APOA	finngen_R10_N14_ENDOMETRIOSIS	128171	rs1603082	2.40531791907514	0.710872832369942	0.000715389958279286
APOA || id:ukb-bub35-APOA	Endometriosis || id:finngen_R10_N14_ENDOMETRIOSIS	ukb-bub35-APOA	finngen_R10_N14_ENDOMETRIOSIS	128171	rs1686726	-0.816489	0.449605839416058	0.0693687185284091
APOA || id:ukb-bub35-APOA	Endometriosis || id:finngen_R10_N14_ENDOMETRIOSIS	ukb-bub35-APOA	finngen_R10_N14_ENDOMETRIOSIS	128171	rs174566	0.158507537688442	0.306793969849246	0.605394968091051
APOA || id:ukb-bub35-APOA	Endometriosis || id:finngen_R10_N14_ENDOMETRIOSIS	ukb-bub35-APOA	finngen_R10_N14_ENDOMETRIOSIS	128171	rs17762576	-0.0545827	0.817918918918919	0.946793757022161
APOA || id:ukb-bub35-APOA	Endometriosis || id:finngen_R10_N14_ENDOMETRIOSIS	ukb-bub35-APOA	finngen_R10_N14_ENDOMETRIOSIS	128171	rs183078	2.16687	0.7994	0.00671577651174487
APOA || id:ukb-bub35-APOA	Endometriosis || id:finngen_R10_N14_ENDOMETRIOSIS	ukb-bub35-APOA	finngen_R10_N14_ENDOMETRIOSIS	128171	rs188099946	1.09981424581006	0.862747206703911	0.202386562800511
APOA || id:ukb-bub35-APOA	Endometriosis || id:finngen_R10_N14_ENDOMETRIOSIS	ukb-bub35-APOA	finngen_R10_N14_ENDOMETRIOSIS	128171	rs193695	-0.179052	0.0964607916355489	0.063423564892389
APOA || id:ukb-bub35-APOA	Endometriosis || id:finngen_R10_N14_ENDOMETRIOSIS	ukb-bub35-APOA	finngen_R10_N14_ENDOMETRIOSIS	128171	rs1943977	0.231428174235403	0.148284522706209	0.118593724042753
APOA || id:ukb-bub35-APOA	Endometriosis || id:finngen_R10_N14_ENDOMETRIOSIS	ukb-bub35-APOA	finngen_R10_N14_ENDOMETRIOSIS	128171	rs205433	-0.325043	0.763375	0.670255936618722
APOA || id:ukb-bub35-APOA	Endometriosis || id:finngen_R10_N14_ENDOMETRIOSIS	ukb-bub35-APOA	finngen_R10_N14_ENDOMETRIOSIS	128171	rs2071379	0.5150395256917	0.478644268774704	0.281910164780774
APOA || id:ukb-bub35-APOA	Endometriosis || id:finngen_R10_N14_ENDOMETRIOSIS	ukb-bub35-APOA	finngen_R10_N14_ENDOMETRIOSIS	128171	rs2111705	-0.966875	0.692227272727273	0.162485913375376
APOA || id:ukb-bub35-APOA	Endometriosis || id:finngen_R10_N14_ENDOMETRIOSIS	ukb-bub35-APOA	finngen_R10_N14_ENDOMETRIOSIS	128171	rs2130779	-1.1748	0.665218855218855	0.0773887331688639
APOA || id:ukb-bub35-APOA	Endometriosis || id:finngen_R10_N14_ENDOMETRIOSIS	ukb-bub35-APOA	finngen_R10_N14_ENDOMETRIOSIS	128171	rs2179591	0.0592449315068493	0.82591095890411	0.942814527833328
APOA || id:ukb-bub35-APOA	Endometriosis || id:finngen_R10_N14_ENDOMETRIOSIS	ukb-bub35-APOA	finngen_R10_N14_ENDOMETRIOSIS	128171	rs2209169	-0.215336	0.616842639593909	0.727019387649717
APOA || id:ukb-bub35-APOA	Endometriosis || id:finngen_R10_N14_ENDOMETRIOSIS	ukb-bub35-APOA	finngen_R10_N14_ENDOMETRIOSIS	128171	rs2241215	1.04428395061728	0.495559670781893	0.0350931467919455
APOA || id:ukb-bub35-APOA	Endometriosis || id:finngen_R10_N14_ENDOMETRIOSIS	ukb-bub35-APOA	finngen_R10_N14_ENDOMETRIOSIS	128171	rs2302263	1.48633333333333	0.628712280701754	0.0180743499051275
APOA || id:ukb-bub35-APOA	Endometriosis || id:finngen_R10_N14_ENDOMETRIOSIS	ukb-bub35-APOA	finngen_R10_N14_ENDOMETRIOSIS	128171	rs2306363	-0.916005	0.879376344086022	0.297572392029554
APOA || id:ukb-bub35-APOA	Endometriosis || id:finngen_R10_N14_ENDOMETRIOSIS	ukb-bub35-APOA	finngen_R10_N14_ENDOMETRIOSIS	128171	rs235314	-0.845052	0.529965065502183	0.110814334144041
APOA || id:ukb-bub35-APOA	Endometriosis || id:finngen_R10_N14_ENDOMETRIOSIS	ukb-bub35-APOA	finngen_R10_N14_ENDOMETRIOSIS	128171	rs2419605	0.369828254847645	0.495573407202216	0.455508366032031
APOA || id:ukb-bub35-APOA	Endometriosis || id:finngen_R10_N14_ENDOMETRIOSIS	ukb-bub35-APOA	finngen_R10_N14_ENDOMETRIOSIS	128171	rs2435307	-0.778728	0.761721518987342	0.306626547939561
APOA || id:ukb-bub35-APOA	Endometriosis || id:finngen_R10_N14_ENDOMETRIOSIS	ukb-bub35-APOA	finngen_R10_N14_ENDOMETRIOSIS	128171	rs2494748	-0.0248164	0.329353723404255	0.939937255063267
APOA || id:ukb-bub35-APOA	Endometriosis || id:finngen_R10_N14_ENDOMETRIOSIS	ukb-bub35-APOA	finngen_R10_N14_ENDOMETRIOSIS	128171	rs2517951	0.664712686567164	0.479779850746269	0.165913833327759
APOA || id:ukb-bub35-APOA	Endometriosis || id:finngen_R10_N14_ENDOMETRIOSIS	ukb-bub35-APOA	finngen_R10_N14_ENDOMETRIOSIS	128171	rs254559	-0.905061	0.620479797979798	0.144662463495345
APOA || id:ukb-bub35-APOA	Endometriosis || id:finngen_R10_N14_ENDOMETRIOSIS	ukb-bub35-APOA	finngen_R10_N14_ENDOMETRIOSIS	128171	rs2575850	-0.181558	0.851985915492958	0.831248733840854
APOA || id:ukb-bub35-APOA	Endometriosis || id:finngen_R10_N14_ENDOMETRIOSIS	ukb-bub35-APOA	finngen_R10_N14_ENDOMETRIOSIS	128171	rs2646929	0.129977483443709	0.79364238410596	0.86990956059293
APOA || id:ukb-bub35-APOA	Endometriosis || id:finngen_R10_N14_ENDOMETRIOSIS	ukb-bub35-APOA	finngen_R10_N14_ENDOMETRIOSIS	128171	rs2673134	-0.678239	0.32310498687664	0.0358055859841938
APOA || id:ukb-bub35-APOA	Endometriosis || id:finngen_R10_N14_ENDOMETRIOSIS	ukb-bub35-APOA	finngen_R10_N14_ENDOMETRIOSIS	128171	rs2678379	-0.278501	0.19178895184136	0.146467018838429
APOA || id:ukb-bub35-APOA	Endometriosis || id:finngen_R10_N14_ENDOMETRIOSIS	ukb-bub35-APOA	finngen_R10_N14_ENDOMETRIOSIS	128171	rs2700892	0.927882352941177	0.788960784313726	0.23956222359178
APOA || id:ukb-bub35-APOA	Endometriosis || id:finngen_R10_N14_ENDOMETRIOSIS	ukb-bub35-APOA	finngen_R10_N14_ENDOMETRIOSIS	128171	rs2721954	-0.365627	0.331761421319797	0.270427841673153
APOA || id:ukb-bub35-APOA	Endometriosis || id:finngen_R10_N14_ENDOMETRIOSIS	ukb-bub35-APOA	finngen_R10_N14_ENDOMETRIOSIS	128171	rs2740488	-0.177877	0.168757847533632	0.291866882971695
APOA || id:ukb-bub35-APOA	Endometriosis || id:finngen_R10_N14_ENDOMETRIOSIS	ukb-bub35-APOA	finngen_R10_N14_ENDOMETRIOSIS	128171	rs2792759	0.0417033573141487	0.309494004796163	0.89281199149307
APOA || id:ukb-bub35-APOA	Endometriosis || id:finngen_R10_N14_ENDOMETRIOSIS	ukb-bub35-APOA	finngen_R10_N14_ENDOMETRIOSIS	128171	rs2804894	0.0129179411764706	0.720578431372549	0.98569694385145
APOA || id:ukb-bub35-APOA	Endometriosis || id:finngen_R10_N14_ENDOMETRIOSIS	ukb-bub35-APOA	finngen_R10_N14_ENDOMETRIOSIS	128171	rs2820449	-1.20921	0.801717948717949	0.131484031454745
APOA || id:ukb-bub35-APOA	Endometriosis || id:finngen_R10_N14_ENDOMETRIOSIS	ukb-bub35-APOA	finngen_R10_N14_ENDOMETRIOSIS	128171	rs28510484	0.133956476683938	0.828979274611399	0.871627102734984
APOA || id:ukb-bub35-APOA	Endometriosis || id:finngen_R10_N14_ENDOMETRIOSIS	ukb-bub35-APOA	finngen_R10_N14_ENDOMETRIOSIS	128171	rs286965	-0.514618	0.646817708333333	0.426255523404197
APOA || id:ukb-bub35-APOA	Endometriosis || id:finngen_R10_N14_ENDOMETRIOSIS	ukb-bub35-APOA	finngen_R10_N14_ENDOMETRIOSIS	128171	rs2923078	1.30646551724138	0.574435344827586	0.0229451089889823
APOA || id:ukb-bub35-APOA	Endometriosis || id:finngen_R10_N14_ENDOMETRIOSIS	ukb-bub35-APOA	finngen_R10_N14_ENDOMETRIOSIS	128171	rs2980859	1.43930674846626	0.837730061349694	0.0857777825295368
APOA || id:ukb-bub35-APOA	Endometriosis || id:finngen_R10_N14_ENDOMETRIOSIS	ukb-bub35-APOA	finngen_R10_N14_ENDOMETRIOSIS	128171	rs3208305	-0.201647	0.137200398803589	0.141635848693648
APOA || id:ukb-bub35-APOA	Endometriosis || id:finngen_R10_N14_ENDOMETRIOSIS	ukb-bub35-APOA	finngen_R10_N14_ENDOMETRIOSIS	128171	rs34022603	0.514729957805907	0.934215189873418	0.581650266817063
APOA || id:ukb-bub35-APOA	Endometriosis || id:finngen_R10_N14_ENDOMETRIOSIS	ukb-bub35-APOA	finngen_R10_N14_ENDOMETRIOSIS	128171	rs34138141	-0.0903566	0.684235849056604	0.894940975337566
APOA || id:ukb-bub35-APOA	Endometriosis || id:finngen_R10_N14_ENDOMETRIOSIS	ukb-bub35-APOA	finngen_R10_N14_ENDOMETRIOSIS	128171	rs34397747	0.710113636363636	0.515013636363636	0.167948741119853
APOA || id:ukb-bub35-APOA	Endometriosis || id:finngen_R10_N14_ENDOMETRIOSIS	ukb-bub35-APOA	finngen_R10_N14_ENDOMETRIOSIS	128171	rs35628716	1.36700342465753	0.533493150684932	0.0103962418283129
APOA || id:ukb-bub35-APOA	Endometriosis || id:finngen_R10_N14_ENDOMETRIOSIS	ukb-bub35-APOA	finngen_R10_N14_ENDOMETRIOSIS	128171	rs36024006	0.114639603960396	0.601227722772277	0.848779564511203
APOA || id:ukb-bub35-APOA	Endometriosis || id:finngen_R10_N14_ENDOMETRIOSIS	ukb-bub35-APOA	finngen_R10_N14_ENDOMETRIOSIS	128171	rs36057735	-0.0519506	0.441831491712707	0.906400442486171
APOA || id:ukb-bub35-APOA	Endometriosis || id:finngen_R10_N14_ENDOMETRIOSIS	ukb-bub35-APOA	finngen_R10_N14_ENDOMETRIOSIS	128171	rs36110670	3.27947435897436	0.82423717948718	6.92641619112599e-05
APOA || id:ukb-bub35-APOA	Endometriosis || id:finngen_R10_N14_ENDOMETRIOSIS	ukb-bub35-APOA	finngen_R10_N14_ENDOMETRIOSIS	128171	rs367070	-0.219716	0.301311059907834	0.465880055228522
APOA || id:ukb-bub35-APOA	Endometriosis || id:finngen_R10_N14_ENDOMETRIOSIS	ukb-bub35-APOA	finngen_R10_N14_ENDOMETRIOSIS	128171	rs367677	-0.443802	0.706994708994709	0.530181015780174
APOA || id:ukb-bub35-APOA	Endometriosis || id:finngen_R10_N14_ENDOMETRIOSIS	ukb-bub35-APOA	finngen_R10_N14_ENDOMETRIOSIS	128171	rs3732356	-0.394453	0.560373831775701	0.481488237669459
APOA || id:ukb-bub35-APOA	Endometriosis || id:finngen_R10_N14_ENDOMETRIOSIS	ukb-bub35-APOA	finngen_R10_N14_ENDOMETRIOSIS	128171	rs374039502	1.15464122137405	1.34288358778626	0.389887018552397
APOA || id:ukb-bub35-APOA	Endometriosis || id:finngen_R10_N14_ENDOMETRIOSIS	ukb-bub35-APOA	finngen_R10_N14_ENDOMETRIOSIS	128171	rs3747207	-0.379165	0.580012096774194	0.513293317410368
APOA || id:ukb-bub35-APOA	Endometriosis || id:finngen_R10_N14_ENDOMETRIOSIS	ukb-bub35-APOA	finngen_R10_N14_ENDOMETRIOSIS	128171	rs3747973	0.608461589403973	0.817920529801324	0.456929203063723
APOA || id:ukb-bub35-APOA	Endometriosis || id:finngen_R10_N14_ENDOMETRIOSIS	ukb-bub35-APOA	finngen_R10_N14_ENDOMETRIOSIS	128171	rs3749748	0.018947914893617	0.707608510638298	0.978637280337755
APOA || id:ukb-bub35-APOA	Endometriosis || id:finngen_R10_N14_ENDOMETRIOSIS	ukb-bub35-APOA	finngen_R10_N14_ENDOMETRIOSIS	128171	rs3750567	0.214485393258427	0.645340823970037	0.739617535885894
APOA || id:ukb-bub35-APOA	Endometriosis || id:finngen_R10_N14_ENDOMETRIOSIS	ukb-bub35-APOA	finngen_R10_N14_ENDOMETRIOSIS	128171	rs3895838	0.0607108771929825	0.706985964912281	0.931567519654927
APOA || id:ukb-bub35-APOA	Endometriosis || id:finngen_R10_N14_ENDOMETRIOSIS	ukb-bub35-APOA	finngen_R10_N14_ENDOMETRIOSIS	128171	rs3915932	-0.684282	0.709781609195402	0.335009099437637
APOA || id:ukb-bub35-APOA	Endometriosis || id:finngen_R10_N14_ENDOMETRIOSIS	ukb-bub35-APOA	finngen_R10_N14_ENDOMETRIOSIS	128171	rs40270	0.362440336134454	0.552584033613445	0.511887922682055
APOA || id:ukb-bub35-APOA	Endometriosis || id:finngen_R10_N14_ENDOMETRIOSIS	ukb-bub35-APOA	finngen_R10_N14_ENDOMETRIOSIS	128171	rs41272086	0.0678751295336788	0.520085492227979	0.896164810990887
APOA || id:ukb-bub35-APOA	Endometriosis || id:finngen_R10_N14_ENDOMETRIOSIS	ukb-bub35-APOA	finngen_R10_N14_ENDOMETRIOSIS	128171	rs412754	-0.0624027	0.834993333333333	0.940426093273267
APOA || id:ukb-bub35-APOA	Endometriosis || id:finngen_R10_N14_ENDOMETRIOSIS	ukb-bub35-APOA	finngen_R10_N14_ENDOMETRIOSIS	128171	rs4240624	0.00316433121019108	0.182077494692144	0.986134234026155
APOA || id:ukb-bub35-APOA	Endometriosis || id:finngen_R10_N14_ENDOMETRIOSIS	ukb-bub35-APOA	finngen_R10_N14_ENDOMETRIOSIS	128171	rs4344355	0.182526470588235	0.291245798319328	0.530849761124533
APOA || id:ukb-bub35-APOA	Endometriosis || id:finngen_R10_N14_ENDOMETRIOSIS	ukb-bub35-APOA	finngen_R10_N14_ENDOMETRIOSIS	128171	rs4369653	0.223776934749621	0.199089529590288	0.261012379253495
APOA || id:ukb-bub35-APOA	Endometriosis || id:finngen_R10_N14_ENDOMETRIOSIS	ukb-bub35-APOA	finngen_R10_N14_ENDOMETRIOSIS	128171	rs4418728	-0.339668	0.829710344827586	0.682259527958954
APOA || id:ukb-bub35-APOA	Endometriosis || id:finngen_R10_N14_ENDOMETRIOSIS	ukb-bub35-APOA	finngen_R10_N14_ENDOMETRIOSIS	128171	rs4660808	-0.0215544	0.327176339285714	0.947473206153376
APOA || id:ukb-bub35-APOA	Endometriosis || id:finngen_R10_N14_ENDOMETRIOSIS	ukb-bub35-APOA	finngen_R10_N14_ENDOMETRIOSIS	128171	rs4665972	0.917631034482759	0.429137931034483	0.0324913826036708
APOA || id:ukb-bub35-APOA	Endometriosis || id:finngen_R10_N14_ENDOMETRIOSIS	ukb-bub35-APOA	finngen_R10_N14_ENDOMETRIOSIS	128171	rs4764474	-0.411834	0.765152173913044	0.590412511130254
APOA || id:ukb-bub35-APOA	Endometriosis || id:finngen_R10_N14_ENDOMETRIOSIS	ukb-bub35-APOA	finngen_R10_N14_ENDOMETRIOSIS	128171	rs4784770	-0.293002	0.570253521126761	0.607384938431995
APOA || id:ukb-bub35-APOA	Endometriosis || id:finngen_R10_N14_ENDOMETRIOSIS	ukb-bub35-APOA	finngen_R10_N14_ENDOMETRIOSIS	128171	rs4790310	0.200718791946309	0.819476510067114	0.806506465155858
APOA || id:ukb-bub35-APOA	Endometriosis || id:finngen_R10_N14_ENDOMETRIOSIS	ukb-bub35-APOA	finngen_R10_N14_ENDOMETRIOSIS	128171	rs4860948	0.0604507246376812	0.509126811594203	0.905486002814839
APOA || id:ukb-bub35-APOA	Endometriosis || id:finngen_R10_N14_ENDOMETRIOSIS	ukb-bub35-APOA	finngen_R10_N14_ENDOMETRIOSIS	128171	rs4930352	0.870585492227979	0.626430051813471	0.164602707367762
APOA || id:ukb-bub35-APOA	Endometriosis || id:finngen_R10_N14_ENDOMETRIOSIS	ukb-bub35-APOA	finngen_R10_N14_ENDOMETRIOSIS	128171	rs49675	-1.08926	0.875146428571429	0.213254850868188
APOA || id:ukb-bub35-APOA	Endometriosis || id:finngen_R10_N14_ENDOMETRIOSIS	ukb-bub35-APOA	finngen_R10_N14_ENDOMETRIOSIS	128171	rs4969142	0.303475806451613	0.399232258064516	0.447165818294157
APOA || id:ukb-bub35-APOA	Endometriosis || id:finngen_R10_N14_ENDOMETRIOSIS	ukb-bub35-APOA	finngen_R10_N14_ENDOMETRIOSIS	128171	rs540759821	0.0954406060606061	0.883548484848485	0.913980097811264
APOA || id:ukb-bub35-APOA	Endometriosis || id:finngen_R10_N14_ENDOMETRIOSIS	ukb-bub35-APOA	finngen_R10_N14_ENDOMETRIOSIS	128171	rs541244	0.864693548387097	0.79091935483871	0.274272415183615
APOA || id:ukb-bub35-APOA	Endometriosis || id:finngen_R10_N14_ENDOMETRIOSIS	ukb-bub35-APOA	finngen_R10_N14_ENDOMETRIOSIS	128171	rs55742087	-0.670841	0.762214953271028	0.378793952564111
APOA || id:ukb-bub35-APOA	Endometriosis || id:finngen_R10_N14_ENDOMETRIOSIS	ukb-bub35-APOA	finngen_R10_N14_ENDOMETRIOSIS	128171	rs55781197	0.372886850152905	0.254577981651376	0.142995836965244
APOA || id:ukb-bub35-APOA	Endometriosis || id:finngen_R10_N14_ENDOMETRIOSIS	ukb-bub35-APOA	finngen_R10_N14_ENDOMETRIOSIS	128171	rs558971	0.322787982832618	0.519605150214592	0.534456310865291
APOA || id:ukb-bub35-APOA	Endometriosis || id:finngen_R10_N14_ENDOMETRIOSIS	ukb-bub35-APOA	finngen_R10_N14_ENDOMETRIOSIS	128171	rs583104	-0.0567915	0.286742125984252	0.842999784723462
APOA || id:ukb-bub35-APOA	Endometriosis || id:finngen_R10_N14_ENDOMETRIOSIS	ukb-bub35-APOA	finngen_R10_N14_ENDOMETRIOSIS	128171	rs592962	-0.403928	0.653715025906736	0.536643815603505
APOA || id:ukb-bub35-APOA	Endometriosis || id:finngen_R10_N14_ENDOMETRIOSIS	ukb-bub35-APOA	finngen_R10_N14_ENDOMETRIOSIS	128171	rs59347135	-0.339331	0.363242030696576	0.350215113816175
APOA || id:ukb-bub35-APOA	Endometriosis || id:finngen_R10_N14_ENDOMETRIOSIS	ukb-bub35-APOA	finngen_R10_N14_ENDOMETRIOSIS	128171	rs59916403	0.630081632653061	0.621887755102041	0.310976190627499
APOA || id:ukb-bub35-APOA	Endometriosis || id:finngen_R10_N14_ENDOMETRIOSIS	ukb-bub35-APOA	finngen_R10_N14_ENDOMETRIOSIS	128171	rs600626	-0.530786	0.287834677419355	0.0651734472341902
APOA || id:ukb-bub35-APOA	Endometriosis || id:finngen_R10_N14_ENDOMETRIOSIS	ukb-bub35-APOA	finngen_R10_N14_ENDOMETRIOSIS	128171	rs6018652	0.407957597173145	0.519844522968198	0.432589322615416
APOA || id:ukb-bub35-APOA	Endometriosis || id:finngen_R10_N14_ENDOMETRIOSIS	ukb-bub35-APOA	finngen_R10_N14_ENDOMETRIOSIS	128171	rs60219248	0.040828526645768	0.51794670846395	0.937169703593855
APOA || id:ukb-bub35-APOA	Endometriosis || id:finngen_R10_N14_ENDOMETRIOSIS	ukb-bub35-APOA	finngen_R10_N14_ENDOMETRIOSIS	128171	rs6065905	-0.613743	0.721611814345992	0.395038097682751
APOA || id:ukb-bub35-APOA	Endometriosis || id:finngen_R10_N14_ENDOMETRIOSIS	ukb-bub35-APOA	finngen_R10_N14_ENDOMETRIOSIS	128171	rs61352607	0.451726224783862	0.40964265129683	0.270143391313868
APOA || id:ukb-bub35-APOA	Endometriosis || id:finngen_R10_N14_ENDOMETRIOSIS	ukb-bub35-APOA	finngen_R10_N14_ENDOMETRIOSIS	128171	rs613808	-0.13995	0.135019565217391	0.29996127054468
APOA || id:ukb-bub35-APOA	Endometriosis || id:finngen_R10_N14_ENDOMETRIOSIS	ukb-bub35-APOA	finngen_R10_N14_ENDOMETRIOSIS	128171	rs6141464	0.0854384210526316	0.6939	0.902005851186415
APOA || id:ukb-bub35-APOA	Endometriosis || id:finngen_R10_N14_ENDOMETRIOSIS	ukb-bub35-APOA	finngen_R10_N14_ENDOMETRIOSIS	128171	rs61805076	-0.837184	0.842664556962025	0.320468485171224
APOA || id:ukb-bub35-APOA	Endometriosis || id:finngen_R10_N14_ENDOMETRIOSIS	ukb-bub35-APOA	finngen_R10_N14_ENDOMETRIOSIS	128171	rs61854123	-0.0935252	0.376821529745043	0.803983549367695
APOA || id:ukb-bub35-APOA	Endometriosis || id:finngen_R10_N14_ENDOMETRIOSIS	ukb-bub35-APOA	finngen_R10_N14_ENDOMETRIOSIS	128171	rs61980899	-0.780429	0.780168831168831	0.317149416893545
APOA || id:ukb-bub35-APOA	Endometriosis || id:finngen_R10_N14_ENDOMETRIOSIS	ukb-bub35-APOA	finngen_R10_N14_ENDOMETRIOSIS	128171	rs62114538	-1.5925	0.864307692307692	0.0653992442935912
APOA || id:ukb-bub35-APOA	Endometriosis || id:finngen_R10_N14_ENDOMETRIOSIS	ukb-bub35-APOA	finngen_R10_N14_ENDOMETRIOSIS	128171	rs62369502	-0.303636	0.815814332247557	0.709753312602735
APOA || id:ukb-bub35-APOA	Endometriosis || id:finngen_R10_N14_ENDOMETRIOSIS	ukb-bub35-APOA	finngen_R10_N14_ENDOMETRIOSIS	128171	rs62453447	0.213464429530201	0.810872483221477	0.792355758026657
APOA || id:ukb-bub35-APOA	Endometriosis || id:finngen_R10_N14_ENDOMETRIOSIS	ukb-bub35-APOA	finngen_R10_N14_ENDOMETRIOSIS	128171	rs635769	-0.278585	0.737676829268293	0.705689506468511
APOA || id:ukb-bub35-APOA	Endometriosis || id:finngen_R10_N14_ENDOMETRIOSIS	ukb-bub35-APOA	finngen_R10_N14_ENDOMETRIOSIS	128171	rs6420186	1.30238709677419	0.687016129032258	0.0579976799515772
APOA || id:ukb-bub35-APOA	Endometriosis || id:finngen_R10_N14_ENDOMETRIOSIS	ukb-bub35-APOA	finngen_R10_N14_ENDOMETRIOSIS	128171	rs6505176	1.01104864864865	0.695978378378378	0.146306724416581
APOA || id:ukb-bub35-APOA	Endometriosis || id:finngen_R10_N14_ENDOMETRIOSIS	ukb-bub35-APOA	finngen_R10_N14_ENDOMETRIOSIS	128171	rs6554195	0.697444	0.753944	0.354934322513647
APOA || id:ukb-bub35-APOA	Endometriosis || id:finngen_R10_N14_ENDOMETRIOSIS	ukb-bub35-APOA	finngen_R10_N14_ENDOMETRIOSIS	128171	rs6754311	-1.70904	0.533386266094421	0.00135471565617808
APOA || id:ukb-bub35-APOA	Endometriosis || id:finngen_R10_N14_ENDOMETRIOSIS	ukb-bub35-APOA	finngen_R10_N14_ENDOMETRIOSIS	128171	rs6762415	0.00433843421052632	0.795776315789474	0.995650093552254
APOA || id:ukb-bub35-APOA	Endometriosis || id:finngen_R10_N14_ENDOMETRIOSIS	ukb-bub35-APOA	finngen_R10_N14_ENDOMETRIOSIS	128171	rs686030	-0.321406	0.315372053872054	0.308140346346739
APOA || id:ukb-bub35-APOA	Endometriosis || id:finngen_R10_N14_ENDOMETRIOSIS	ukb-bub35-APOA	finngen_R10_N14_ENDOMETRIOSIS	128171	rs6934962	-0.792505	0.644707446808511	0.21897884904415
APOA || id:ukb-bub35-APOA	Endometriosis || id:finngen_R10_N14_ENDOMETRIOSIS	ukb-bub35-APOA	finngen_R10_N14_ENDOMETRIOSIS	128171	rs7025776	0.556745302713988	0.593256784968685	0.348010193778716
APOA || id:ukb-bub35-APOA	Endometriosis || id:finngen_R10_N14_ENDOMETRIOSIS	ukb-bub35-APOA	finngen_R10_N14_ENDOMETRIOSIS	128171	rs7135240	1.53754362416107	0.837865771812081	0.0664950915845548
APOA || id:ukb-bub35-APOA	Endometriosis || id:finngen_R10_N14_ENDOMETRIOSIS	ukb-bub35-APOA	finngen_R10_N14_ENDOMETRIOSIS	128171	rs7136506	0.272036363636364	0.426328445747801	0.523414415260103
APOA || id:ukb-bub35-APOA	Endometriosis || id:finngen_R10_N14_ENDOMETRIOSIS	ukb-bub35-APOA	finngen_R10_N14_ENDOMETRIOSIS	128171	rs7147511	1.05725	0.694551136363636	0.127957438698558
APOA || id:ukb-bub35-APOA	Endometriosis || id:finngen_R10_N14_ENDOMETRIOSIS	ukb-bub35-APOA	finngen_R10_N14_ENDOMETRIOSIS	128171	rs715	0.112096197718631	0.494832699619772	0.82078648454279
APOA || id:ukb-bub35-APOA	Endometriosis || id:finngen_R10_N14_ENDOMETRIOSIS	ukb-bub35-APOA	finngen_R10_N14_ENDOMETRIOSIS	128171	rs7170463	-0.420694	0.641517766497462	0.511966300769994
APOA || id:ukb-bub35-APOA	Endometriosis || id:finngen_R10_N14_ENDOMETRIOSIS	ukb-bub35-APOA	finngen_R10_N14_ENDOMETRIOSIS	128171	rs7250344	-0.580787	0.819671140939597	0.478596759817277
APOA || id:ukb-bub35-APOA	Endometriosis || id:finngen_R10_N14_ENDOMETRIOSIS	ukb-bub35-APOA	finngen_R10_N14_ENDOMETRIOSIS	128171	rs7281200	1.60405128205128	0.852	0.0597424865985452
APOA || id:ukb-bub35-APOA	Endometriosis || id:finngen_R10_N14_ENDOMETRIOSIS	ukb-bub35-APOA	finngen_R10_N14_ENDOMETRIOSIS	128171	rs72959041	-2.29084	0.632641	0.000293382535596039
APOA || id:ukb-bub35-APOA	Endometriosis || id:finngen_R10_N14_ENDOMETRIOSIS	ukb-bub35-APOA	finngen_R10_N14_ENDOMETRIOSIS	128171	rs7298336	-1.16123	0.931786363636364	0.212675360457815
APOA || id:ukb-bub35-APOA	Endometriosis || id:finngen_R10_N14_ENDOMETRIOSIS	ukb-bub35-APOA	finngen_R10_N14_ENDOMETRIOSIS	128171	rs73216701	-0.397807	0.666846153846154	0.550808342433645
APOA || id:ukb-bub35-APOA	Endometriosis || id:finngen_R10_N14_ENDOMETRIOSIS	ukb-bub35-APOA	finngen_R10_N14_ENDOMETRIOSIS	128171	rs737338	-0.215542	0.196411155378486	0.272466060069829
APOA || id:ukb-bub35-APOA	Endometriosis || id:finngen_R10_N14_ENDOMETRIOSIS	ukb-bub35-APOA	finngen_R10_N14_ENDOMETRIOSIS	128171	rs7495432	0.551058904109589	0.837931506849315	0.510768236479744
APOA || id:ukb-bub35-APOA	Endometriosis || id:finngen_R10_N14_ENDOMETRIOSIS	ukb-bub35-APOA	finngen_R10_N14_ENDOMETRIOSIS	128171	rs75340846	-1.59068	0.807104545454546	0.0487413826724416
APOA || id:ukb-bub35-APOA	Endometriosis || id:finngen_R10_N14_ENDOMETRIOSIS	ukb-bub35-APOA	finngen_R10_N14_ENDOMETRIOSIS	128171	rs7569754	-1.10459	0.867658536585366	0.202993125360667
APOA || id:ukb-bub35-APOA	Endometriosis || id:finngen_R10_N14_ENDOMETRIOSIS	ukb-bub35-APOA	finngen_R10_N14_ENDOMETRIOSIS	128171	rs76456334	3.03563591022444	0.850708229426434	0.00035921837398392
APOA || id:ukb-bub35-APOA	Endometriosis || id:finngen_R10_N14_ENDOMETRIOSIS	ukb-bub35-APOA	finngen_R10_N14_ENDOMETRIOSIS	128171	rs77712507	-0.351417	0.236790513833992	0.137786656260079
APOA || id:ukb-bub35-APOA	Endometriosis || id:finngen_R10_N14_ENDOMETRIOSIS	ukb-bub35-APOA	finngen_R10_N14_ENDOMETRIOSIS	128171	rs7794796	0.340549726775956	0.687136612021858	0.62017170087075
APOA || id:ukb-bub35-APOA	Endometriosis || id:finngen_R10_N14_ENDOMETRIOSIS	ukb-bub35-APOA	finngen_R10_N14_ENDOMETRIOSIS	128171	rs78132593	-0.399567	0.393139175257732	0.309462734971023
APOA || id:ukb-bub35-APOA	Endometriosis || id:finngen_R10_N14_ENDOMETRIOSIS	ukb-bub35-APOA	finngen_R10_N14_ENDOMETRIOSIS	128171	rs78296522	-0.213722	0.402120320855615	0.595080999231828
APOA || id:ukb-bub35-APOA	Endometriosis || id:finngen_R10_N14_ENDOMETRIOSIS	ukb-bub35-APOA	finngen_R10_N14_ENDOMETRIOSIS	128171	rs7844647	-0.516896	0.832958333333333	0.534892479299364
APOA || id:ukb-bub35-APOA	Endometriosis || id:finngen_R10_N14_ENDOMETRIOSIS	ukb-bub35-APOA	finngen_R10_N14_ENDOMETRIOSIS	128171	rs7952521	0.488158249158249	0.642087542087542	0.447094742781958
APOA || id:ukb-bub35-APOA	Endometriosis || id:finngen_R10_N14_ENDOMETRIOSIS	ukb-bub35-APOA	finngen_R10_N14_ENDOMETRIOSIS	128171	rs79940707	-0.863605	0.80821	0.285276837209255
APOA || id:ukb-bub35-APOA	Endometriosis || id:finngen_R10_N14_ENDOMETRIOSIS	ukb-bub35-APOA	finngen_R10_N14_ENDOMETRIOSIS	128171	rs8029797	0.409492405063291	0.824867088607595	0.619587953847348
APOA || id:ukb-bub35-APOA	Endometriosis || id:finngen_R10_N14_ENDOMETRIOSIS	ukb-bub35-APOA	finngen_R10_N14_ENDOMETRIOSIS	128171	rs8070063	-1.3676	0.76319018404908	0.0731417225546605
APOA || id:ukb-bub35-APOA	Endometriosis || id:finngen_R10_N14_ENDOMETRIOSIS	ukb-bub35-APOA	finngen_R10_N14_ENDOMETRIOSIS	128171	rs8103728	0.479410569105691	0.514959349593496	0.351870224509921
APOA || id:ukb-bub35-APOA	Endometriosis || id:finngen_R10_N14_ENDOMETRIOSIS	ukb-bub35-APOA	finngen_R10_N14_ENDOMETRIOSIS	128171	rs814573	0.577689378757515	0.431682364729459	0.180822161109569
APOA || id:ukb-bub35-APOA	Endometriosis || id:finngen_R10_N14_ENDOMETRIOSIS	ukb-bub35-APOA	finngen_R10_N14_ENDOMETRIOSIS	128171	rs867772	-0.320494	0.450166101694915	0.476498760499998
APOA || id:ukb-bub35-APOA	Endometriosis || id:finngen_R10_N14_ENDOMETRIOSIS	ukb-bub35-APOA	finngen_R10_N14_ENDOMETRIOSIS	128171	rs878825	0.205062921348315	0.363154494382022	0.572297357057859
APOA || id:ukb-bub35-APOA	Endometriosis || id:finngen_R10_N14_ENDOMETRIOSIS	ukb-bub35-APOA	finngen_R10_N14_ENDOMETRIOSIS	128171	rs921919	-0.509663	0.301108108108108	0.0905266927376277
APOA || id:ukb-bub35-APOA	Endometriosis || id:finngen_R10_N14_ENDOMETRIOSIS	ukb-bub35-APOA	finngen_R10_N14_ENDOMETRIOSIS	128171	rs9306	1.99406711409396	0.811570469798658	0.014008420150055
APOA || id:ukb-bub35-APOA	Endometriosis || id:finngen_R10_N14_ENDOMETRIOSIS	ukb-bub35-APOA	finngen_R10_N14_ENDOMETRIOSIS	128171	rs9381118	1.15213407821229	0.803938547486034	0.151825797597433
APOA || id:ukb-bub35-APOA	Endometriosis || id:finngen_R10_N14_ENDOMETRIOSIS	ukb-bub35-APOA	finngen_R10_N14_ENDOMETRIOSIS	128171	rs9426827	-0.32619	0.634815789473684	0.607367984502846
APOA || id:ukb-bub35-APOA	Endometriosis || id:finngen_R10_N14_ENDOMETRIOSIS	ukb-bub35-APOA	finngen_R10_N14_ENDOMETRIOSIS	128171	rs9471972	-0.122345	0.428164912280702	0.775074723482419
APOA || id:ukb-bub35-APOA	Endometriosis || id:finngen_R10_N14_ENDOMETRIOSIS	ukb-bub35-APOA	finngen_R10_N14_ENDOMETRIOSIS	128171	rs9647335	-0.542659	0.537780346820809	0.31294022169149
APOA || id:ukb-bub35-APOA	Endometriosis || id:finngen_R10_N14_ENDOMETRIOSIS	ukb-bub35-APOA	finngen_R10_N14_ENDOMETRIOSIS	128171	rs9817452	0.941939393939394	0.65470202020202	0.150227054904957
APOA || id:ukb-bub35-APOA	Endometriosis || id:finngen_R10_N14_ENDOMETRIOSIS	ukb-bub35-APOA	finngen_R10_N14_ENDOMETRIOSIS	128171	rs9953300	0.501609011627907	0.617184593023256	0.416368623945898
APOA || id:ukb-bub35-APOA	Endometriosis || id:finngen_R10_N14_ENDOMETRIOSIS	ukb-bub35-APOA	finngen_R10_N14_ENDOMETRIOSIS	128171	rs9968117	-1.5026	0.796578544061303	0.0592525791692616
APOA || id:ukb-bub35-APOA	Endometriosis || id:finngen_R10_N14_ENDOMETRIOSIS	ukb-bub35-APOA	finngen_R10_N14_ENDOMETRIOSIS	128171	All - Inverse variance weighted	-0.0572078	0.0355575372867453	0.10764263254463
APOA || id:ukb-bub35-APOA	Endometriosis || id:finngen_R10_N14_ENDOMETRIOSIS	ukb-bub35-APOA	finngen_R10_N14_ENDOMETRIOSIS	128171	All - MR Egger	-0.0710495	0.0570314140589288	0.214221097512187
APOB || id:ukb-bub35-APOB	Endometriosis || id:finngen_R10_N14_ENDOMETRIOSIS	ukb-bub35-APOB	finngen_R10_N14_ENDOMETRIOSIS	128171	rs1007205	0.20642012987013	0.295612554112554	0.485002536712703
APOB || id:ukb-bub35-APOB	Endometriosis || id:finngen_R10_N14_ENDOMETRIOSIS	ukb-bub35-APOB	finngen_R10_N14_ENDOMETRIOSIS	128171	rs10079286	-0.0867889	0.831006172839506	0.91682151370312
APOB || id:ukb-bub35-APOB	Endometriosis || id:finngen_R10_N14_ENDOMETRIOSIS	ukb-bub35-APOB	finngen_R10_N14_ENDOMETRIOSIS	128171	rs10087526	0.270422887323944	0.506274647887324	0.593242836565565
APOB || id:ukb-bub35-APOB	Endometriosis || id:finngen_R10_N14_ENDOMETRIOSIS	ukb-bub35-APOB	finngen_R10_N14_ENDOMETRIOSIS	128171	rs10145740	-0.744141	0.767407035175879	0.332205080695674
APOB || id:ukb-bub35-APOB	Endometriosis || id:finngen_R10_N14_ENDOMETRIOSIS	ukb-bub35-APOB	finngen_R10_N14_ENDOMETRIOSIS	128171	rs10187080	0.592570833333333	0.769255952380952	0.441111954843956
APOB || id:ukb-bub35-APOB	Endometriosis || id:finngen_R10_N14_ENDOMETRIOSIS	ukb-bub35-APOB	finngen_R10_N14_ENDOMETRIOSIS	128171	rs10423733	0.0319786617100372	0.127217843866171	0.801528592685678
APOB || id:ukb-bub35-APOB	Endometriosis || id:finngen_R10_N14_ENDOMETRIOSIS	ukb-bub35-APOB	finngen_R10_N14_ENDOMETRIOSIS	128171	rs10451244	-1.09763	0.980657142857143	0.26301880973687
APOB || id:ukb-bub35-APOB	Endometriosis || id:finngen_R10_N14_ENDOMETRIOSIS	ukb-bub35-APOB	finngen_R10_N14_ENDOMETRIOSIS	128171	rs10500834	0.0645762645914397	0.481789883268483	0.893375624257889
APOB || id:ukb-bub35-APOB	Endometriosis || id:finngen_R10_N14_ENDOMETRIOSIS	ukb-bub35-APOB	finngen_R10_N14_ENDOMETRIOSIS	128171	rs1062196	-0.128318	0.922702290076336	0.889396450281137
APOB || id:ukb-bub35-APOB	Endometriosis || id:finngen_R10_N14_ENDOMETRIOSIS	ukb-bub35-APOB	finngen_R10_N14_ENDOMETRIOSIS	128171	rs10835849	0.808361256544503	0.779837696335079	0.299933373615253
APOB || id:ukb-bub35-APOB	Endometriosis || id:finngen_R10_N14_ENDOMETRIOSIS	ukb-bub35-APOB	finngen_R10_N14_ENDOMETRIOSIS	128171	rs10846740	0.248720062695925	0.539448275862069	0.644752844795024
APOB || id:ukb-bub35-APOB	Endometriosis || id:finngen_R10_N14_ENDOMETRIOSIS	ukb-bub35-APOB	finngen_R10_N14_ENDOMETRIOSIS	128171	rs10900446	-2.4894	0.917169117647059	0.00664324049880574
APOB || id:ukb-bub35-APOB	Endometriosis || id:finngen_R10_N14_ENDOMETRIOSIS	ukb-bub35-APOB	finngen_R10_N14_ENDOMETRIOSIS	128171	rs10910476	0.689550264550265	0.63757671957672	0.279467060884652
APOB || id:ukb-bub35-APOB	Endometriosis || id:finngen_R10_N14_ENDOMETRIOSIS	ukb-bub35-APOB	finngen_R10_N14_ENDOMETRIOSIS	128171	rs10953260	1.79661943319838	0.685056680161943	0.00872654744724726
APOB || id:ukb-bub35-APOB	Endometriosis || id:finngen_R10_N14_ENDOMETRIOSIS	ukb-bub35-APOB	finngen_R10_N14_ENDOMETRIOSIS	128171	rs10953298	1.46543636363636	0.634804545454546	0.0209722118402232
APOB || id:ukb-bub35-APOB	Endometriosis || id:finngen_R10_N14_ENDOMETRIOSIS	ukb-bub35-APOB	finngen_R10_N14_ENDOMETRIOSIS	128171	rs11065979	1.86326315789474	0.723157894736842	0.00997875069763122
APOB || id:ukb-bub35-APOB	Endometriosis || id:finngen_R10_N14_ENDOMETRIOSIS	ukb-bub35-APOB	finngen_R10_N14_ENDOMETRIOSIS	128171	rs11122454	-0.274849	0.450888059701493	0.542144603988518
APOB || id:ukb-bub35-APOB	Endometriosis || id:finngen_R10_N14_ENDOMETRIOSIS	ukb-bub35-APOB	finngen_R10_N14_ENDOMETRIOSIS	128171	rs111575111	0.983406666666667	0.877333333333333	0.262328619381954
APOB || id:ukb-bub35-APOB	Endometriosis || id:finngen_R10_N14_ENDOMETRIOSIS	ukb-bub35-APOB	finngen_R10_N14_ENDOMETRIOSIS	128171	rs11188604	-1.34283	0.800881	0.0936027098769713
APOB || id:ukb-bub35-APOB	Endometriosis || id:finngen_R10_N14_ENDOMETRIOSIS	ukb-bub35-APOB	finngen_R10_N14_ENDOMETRIOSIS	128171	rs111962739	0.756320610687023	0.581702290076336	0.193537559422333
APOB || id:ukb-bub35-APOB	Endometriosis || id:finngen_R10_N14_ENDOMETRIOSIS	ukb-bub35-APOB	finngen_R10_N14_ENDOMETRIOSIS	128171	rs112170089	-0.521092	0.848166666666667	0.538968191389219
APOB || id:ukb-bub35-APOB	Endometriosis || id:finngen_R10_N14_ENDOMETRIOSIS	ukb-bub35-APOB	finngen_R10_N14_ENDOMETRIOSIS	128171	rs113177823	-0.7943	0.520026915113872	0.126656273542466
APOB || id:ukb-bub35-APOB	Endometriosis || id:finngen_R10_N14_ENDOMETRIOSIS	ukb-bub35-APOB	finngen_R10_N14_ENDOMETRIOSIS	128171	rs113330691	0.118526735598227	0.12023988183161	0.324254696343303
APOB || id:ukb-bub35-APOB	Endometriosis || id:finngen_R10_N14_ENDOMETRIOSIS	ukb-bub35-APOB	finngen_R10_N14_ENDOMETRIOSIS	128171	rs113965199	1.06032989690722	0.774126288659794	0.170776889938387
APOB || id:ukb-bub35-APOB	Endometriosis || id:finngen_R10_N14_ENDOMETRIOSIS	ukb-bub35-APOB	finngen_R10_N14_ENDOMETRIOSIS	128171	rs114165349	-0.302112	0.254550040032026	0.235287761694645
APOB || id:ukb-bub35-APOB	Endometriosis || id:finngen_R10_N14_ENDOMETRIOSIS	ukb-bub35-APOB	finngen_R10_N14_ENDOMETRIOSIS	128171	rs114863007	-1.82912	0.545248366013072	0.000794653434806857
APOB || id:ukb-bub35-APOB	Endometriosis || id:finngen_R10_N14_ENDOMETRIOSIS	ukb-bub35-APOB	finngen_R10_N14_ENDOMETRIOSIS	128171	rs11487400	-1.75336	0.875098684210526	0.045112002228207
APOB || id:ukb-bub35-APOB	Endometriosis || id:finngen_R10_N14_ENDOMETRIOSIS	ukb-bub35-APOB	finngen_R10_N14_ENDOMETRIOSIS	128171	rs11588341	0.424540957446809	0.655670212765957	0.517313826989758
APOB || id:ukb-bub35-APOB	Endometriosis || id:finngen_R10_N14_ENDOMETRIOSIS	ukb-bub35-APOB	finngen_R10_N14_ENDOMETRIOSIS	128171	rs11621792	-0.182275	0.460623616236162	0.692316516323621
APOB || id:ukb-bub35-APOB	Endometriosis || id:finngen_R10_N14_ENDOMETRIOSIS	ukb-bub35-APOB	finngen_R10_N14_ENDOMETRIOSIS	128171	rs116293108	0.135720305676856	1.32976200873362	0.918706188354184
APOB || id:ukb-bub35-APOB	Endometriosis || id:finngen_R10_N14_ENDOMETRIOSIS	ukb-bub35-APOB	finngen_R10_N14_ENDOMETRIOSIS	128171	rs11641811	-0.723728	0.566336405529954	0.201280442771323
APOB || id:ukb-bub35-APOB	Endometriosis || id:finngen_R10_N14_ENDOMETRIOSIS	ukb-bub35-APOB	finngen_R10_N14_ENDOMETRIOSIS	128171	rs116692022	0.774159689922481	1.36218604651163	0.56981664642162
APOB || id:ukb-bub35-APOB	Endometriosis || id:finngen_R10_N14_ENDOMETRIOSIS	ukb-bub35-APOB	finngen_R10_N14_ENDOMETRIOSIS	128171	rs116734477	-0.45626	0.440293969849246	0.300079780231311
APOB || id:ukb-bub35-APOB	Endometriosis || id:finngen_R10_N14_ENDOMETRIOSIS	ukb-bub35-APOB	finngen_R10_N14_ENDOMETRIOSIS	128171	rs11673465	-1.2083	0.884586419753087	0.17195626279077
APOB || id:ukb-bub35-APOB	Endometriosis || id:finngen_R10_N14_ENDOMETRIOSIS	ukb-bub35-APOB	finngen_R10_N14_ENDOMETRIOSIS	128171	rs11673631	-0.759522	0.690426229508197	0.271298427074631
APOB || id:ukb-bub35-APOB	Endometriosis || id:finngen_R10_N14_ENDOMETRIOSIS	ukb-bub35-APOB	finngen_R10_N14_ENDOMETRIOSIS	128171	rs1169288	1.03061746987952	0.374789156626506	0.00596208482615652
APOB || id:ukb-bub35-APOB	Endometriosis || id:finngen_R10_N14_ENDOMETRIOSIS	ukb-bub35-APOB	finngen_R10_N14_ENDOMETRIOSIS	128171	rs117664574	-0.444627	0.578903899721448	0.44245789003779
APOB || id:ukb-bub35-APOB	Endometriosis || id:finngen_R10_N14_ENDOMETRIOSIS	ukb-bub35-APOB	finngen_R10_N14_ENDOMETRIOSIS	128171	rs11768269	-1.2365	0.781010695187166	0.113375538259951
APOB || id:ukb-bub35-APOB	Endometriosis || id:finngen_R10_N14_ENDOMETRIOSIS	ukb-bub35-APOB	finngen_R10_N14_ENDOMETRIOSIS	128171	rs117753190	-0.276653	0.535468007312614	0.605396457037273
APOB || id:ukb-bub35-APOB	Endometriosis || id:finngen_R10_N14_ENDOMETRIOSIS	ukb-bub35-APOB	finngen_R10_N14_ENDOMETRIOSIS	128171	rs11779535	3.22378947368421	0.98678947368421	0.0010871381191895
APOB || id:ukb-bub35-APOB	Endometriosis || id:finngen_R10_N14_ENDOMETRIOSIS	ukb-bub35-APOB	finngen_R10_N14_ENDOMETRIOSIS	128171	rs11781667	0.700552123552123	0.485444015444016	0.14898774015113
APOB || id:ukb-bub35-APOB	Endometriosis || id:finngen_R10_N14_ENDOMETRIOSIS	ukb-bub35-APOB	finngen_R10_N14_ENDOMETRIOSIS	128171	rs118039278	-0.0992214	0.22379186228482	0.657501874412362
APOB || id:ukb-bub35-APOB	Endometriosis || id:finngen_R10_N14_ENDOMETRIOSIS	ukb-bub35-APOB	finngen_R10_N14_ENDOMETRIOSIS	128171	rs12054451	-0.629538	0.727846153846154	0.387075334393897
APOB || id:ukb-bub35-APOB	Endometriosis || id:finngen_R10_N14_ENDOMETRIOSIS	ukb-bub35-APOB	finngen_R10_N14_ENDOMETRIOSIS	128171	rs12208357	-0.228511	0.327562972292191	0.485420877964958
APOB || id:ukb-bub35-APOB	Endometriosis || id:finngen_R10_N14_ENDOMETRIOSIS	ukb-bub35-APOB	finngen_R10_N14_ENDOMETRIOSIS	128171	rs12445804	1.1571661971831	0.538121126760563	0.0315249797636666
APOB || id:ukb-bub35-APOB	Endometriosis || id:finngen_R10_N14_ENDOMETRIOSIS	ukb-bub35-APOB	finngen_R10_N14_ENDOMETRIOSIS	128171	rs12466268	1.41120618556701	0.530309278350515	0.00778857496222998
APOB || id:ukb-bub35-APOB	Endometriosis || id:finngen_R10_N14_ENDOMETRIOSIS	ukb-bub35-APOB	finngen_R10_N14_ENDOMETRIOSIS	128171	rs12471768	-0.476075	0.799234636871509	0.551400080585133
APOB || id:ukb-bub35-APOB	Endometriosis || id:finngen_R10_N14_ENDOMETRIOSIS	ukb-bub35-APOB	finngen_R10_N14_ENDOMETRIOSIS	128171	rs1250240	-3.11612	1.01860544217687	0.00221930480736077
APOB || id:ukb-bub35-APOB	Endometriosis || id:finngen_R10_N14_ENDOMETRIOSIS	ukb-bub35-APOB	finngen_R10_N14_ENDOMETRIOSIS	128171	rs12543764	-1.08093	0.547091603053435	0.0481799791183291
APOB || id:ukb-bub35-APOB	Endometriosis || id:finngen_R10_N14_ENDOMETRIOSIS	ukb-bub35-APOB	finngen_R10_N14_ENDOMETRIOSIS	128171	rs12614487	-1.18038	0.856009966777409	0.167917204937102
APOB || id:ukb-bub35-APOB	Endometriosis || id:finngen_R10_N14_ENDOMETRIOSIS	ukb-bub35-APOB	finngen_R10_N14_ENDOMETRIOSIS	128171	rs12638256	0.699788571428571	0.716554285714286	0.328766074530412
APOB || id:ukb-bub35-APOB	Endometriosis || id:finngen_R10_N14_ENDOMETRIOSIS	ukb-bub35-APOB	finngen_R10_N14_ENDOMETRIOSIS	128171	rs12691088	0.109822974292223	0.110783924503742	0.321526467270059
APOB || id:ukb-bub35-APOB	Endometriosis || id:finngen_R10_N14_ENDOMETRIOSIS	ukb-bub35-APOB	finngen_R10_N14_ENDOMETRIOSIS	128171	rs12701710	-0.118004	0.664223300970874	0.858991824941684
APOB || id:ukb-bub35-APOB	Endometriosis || id:finngen_R10_N14_ENDOMETRIOSIS	ukb-bub35-APOB	finngen_R10_N14_ENDOMETRIOSIS	128171	rs12746961	-0.152572	0.16469010727056	0.354228068253373
APOB || id:ukb-bub35-APOB	Endometriosis || id:finngen_R10_N14_ENDOMETRIOSIS	ukb-bub35-APOB	finngen_R10_N14_ENDOMETRIOSIS	128171	rs12750160	-1.05944	0.406432413051273	0.00914261812613438
APOB || id:ukb-bub35-APOB	Endometriosis || id:finngen_R10_N14_ENDOMETRIOSIS	ukb-bub35-APOB	finngen_R10_N14_ENDOMETRIOSIS	128171	rs12891477	-0.935088	0.891242647058824	0.294087911538168
APOB || id:ukb-bub35-APOB	Endometriosis || id:finngen_R10_N14_ENDOMETRIOSIS	ukb-bub35-APOB	finngen_R10_N14_ENDOMETRIOSIS	128171	rs12897637	-1.1629	0.976384615384615	0.233644929478673
APOB || id:ukb-bub35-APOB	Endometriosis || id:finngen_R10_N14_ENDOMETRIOSIS	ukb-bub35-APOB	finngen_R10_N14_ENDOMETRIOSIS	128171	rs12933677	0.566056521739131	0.531204347826087	0.286600098881108
APOB || id:ukb-bub35-APOB	Endometriosis || id:finngen_R10_N14_ENDOMETRIOSIS	ukb-bub35-APOB	finngen_R10_N14_ENDOMETRIOSIS	128171	rs12980022	0.864606	1.02733	0.400009561984749
APOB || id:ukb-bub35-APOB	Endometriosis || id:finngen_R10_N14_ENDOMETRIOSIS	ukb-bub35-APOB	finngen_R10_N14_ENDOMETRIOSIS	128171	rs13066351	-0.847055	0.532759615384615	0.111848556322828
APOB || id:ukb-bub35-APOB	Endometriosis || id:finngen_R10_N14_ENDOMETRIOSIS	ukb-bub35-APOB	finngen_R10_N14_ENDOMETRIOSIS	128171	rs13076933	0.18473166023166	0.522555984555985	0.723701981864543
APOB || id:ukb-bub35-APOB	Endometriosis || id:finngen_R10_N14_ENDOMETRIOSIS	ukb-bub35-APOB	finngen_R10_N14_ENDOMETRIOSIS	128171	rs13192012	-1.12782	0.857965753424658	0.188670517105318
APOB || id:ukb-bub35-APOB	Endometriosis || id:finngen_R10_N14_ENDOMETRIOSIS	ukb-bub35-APOB	finngen_R10_N14_ENDOMETRIOSIS	128171	rs13234407	-0.0663178	0.523986956521739	0.899285580825882
APOB || id:ukb-bub35-APOB	Endometriosis || id:finngen_R10_N14_ENDOMETRIOSIS	ukb-bub35-APOB	finngen_R10_N14_ENDOMETRIOSIS	128171	rs13263353	0.188267741935484	0.900412903225807	0.834377627297552
APOB || id:ukb-bub35-APOB	Endometriosis || id:finngen_R10_N14_ENDOMETRIOSIS	ukb-bub35-APOB	finngen_R10_N14_ENDOMETRIOSIS	128171	rs13389219	1.35401298701299	0.547064935064935	0.0133217578946688
APOB || id:ukb-bub35-APOB	Endometriosis || id:finngen_R10_N14_ENDOMETRIOSIS	ukb-bub35-APOB	finngen_R10_N14_ENDOMETRIOSIS	128171	rs138026891	-1.05182	0.526957562568009	0.0459323278801318
APOB || id:ukb-bub35-APOB	Endometriosis || id:finngen_R10_N14_ENDOMETRIOSIS	ukb-bub35-APOB	finngen_R10_N14_ENDOMETRIOSIS	128171	rs138495951	-1.29938	1.41118834080717	0.357169218481855
APOB || id:ukb-bub35-APOB	Endometriosis || id:finngen_R10_N14_ENDOMETRIOSIS	ukb-bub35-APOB	finngen_R10_N14_ENDOMETRIOSIS	128171	rs138658504	0.781546255506608	0.499929515418502	0.117979017926548
APOB || id:ukb-bub35-APOB	Endometriosis || id:finngen_R10_N14_ENDOMETRIOSIS	ukb-bub35-APOB	finngen_R10_N14_ENDOMETRIOSIS	128171	rs139369546	-0.992391	1.95476047904192	0.611678523457191
APOB || id:ukb-bub35-APOB	Endometriosis || id:finngen_R10_N14_ENDOMETRIOSIS	ukb-bub35-APOB	finngen_R10_N14_ENDOMETRIOSIS	128171	rs141453190	-0.504904	0.862805118110236	0.558421046385001
APOB || id:ukb-bub35-APOB	Endometriosis || id:finngen_R10_N14_ENDOMETRIOSIS	ukb-bub35-APOB	finngen_R10_N14_ENDOMETRIOSIS	128171	rs143327185	0.16073982869379	0.773800856531049	0.835441631840778
APOB || id:ukb-bub35-APOB	Endometriosis || id:finngen_R10_N14_ENDOMETRIOSIS	ukb-bub35-APOB	finngen_R10_N14_ENDOMETRIOSIS	128171	rs1434282	1.15467123287671	0.911068493150685	0.205018958800236
APOB || id:ukb-bub35-APOB	Endometriosis || id:finngen_R10_N14_ENDOMETRIOSIS	ukb-bub35-APOB	finngen_R10_N14_ENDOMETRIOSIS	128171	rs145730801	-0.243867	2.03134782608696	0.904441947132194
APOB || id:ukb-bub35-APOB	Endometriosis || id:finngen_R10_N14_ENDOMETRIOSIS	ukb-bub35-APOB	finngen_R10_N14_ENDOMETRIOSIS	128171	rs1471251	0.153158878504673	0.576219626168224	0.790393641705322
APOB || id:ukb-bub35-APOB	Endometriosis || id:finngen_R10_N14_ENDOMETRIOSIS	ukb-bub35-APOB	finngen_R10_N14_ENDOMETRIOSIS	128171	rs147351845	0.541474820143885	0.883953237410072	0.540166995638827
APOB || id:ukb-bub35-APOB	Endometriosis || id:finngen_R10_N14_ENDOMETRIOSIS	ukb-bub35-APOB	finngen_R10_N14_ENDOMETRIOSIS	128171	rs147539187	-1.38495	1.50887452471483	0.3586869604496
APOB || id:ukb-bub35-APOB	Endometriosis || id:finngen_R10_N14_ENDOMETRIOSIS	ukb-bub35-APOB	finngen_R10_N14_ENDOMETRIOSIS	128171	rs148601586	-0.985513	0.483681085665818	0.0415972848783807
APOB || id:ukb-bub35-APOB	Endometriosis || id:finngen_R10_N14_ENDOMETRIOSIS	ukb-bub35-APOB	finngen_R10_N14_ENDOMETRIOSIS	128171	rs149394327	1.00603294367694	0.648501594048884	0.120825219074844
APOB || id:ukb-bub35-APOB	Endometriosis || id:finngen_R10_N14_ENDOMETRIOSIS	ukb-bub35-APOB	finngen_R10_N14_ENDOMETRIOSIS	128171	rs149661872	-0.36265	0.218004784688995	0.0962129501993
APOB || id:ukb-bub35-APOB	Endometriosis || id:finngen_R10_N14_ENDOMETRIOSIS	ukb-bub35-APOB	finngen_R10_N14_ENDOMETRIOSIS	128171	rs150272003	0.235386292834891	0.72395015576324	0.745073925661691
APOB || id:ukb-bub35-APOB	Endometriosis || id:finngen_R10_N14_ENDOMETRIOSIS	ukb-bub35-APOB	finngen_R10_N14_ENDOMETRIOSIS	128171	rs150820726	0.121463707571802	0.3801227154047	0.749318470264976
APOB || id:ukb-bub35-APOB	Endometriosis || id:finngen_R10_N14_ENDOMETRIOSIS	ukb-bub35-APOB	finngen_R10_N14_ENDOMETRIOSIS	128171	rs1510226	-0.363225	0.406712298682284	0.371815838574633
APOB || id:ukb-bub35-APOB	Endometriosis || id:finngen_R10_N14_ENDOMETRIOSIS	ukb-bub35-APOB	finngen_R10_N14_ENDOMETRIOSIS	128171	rs1571790	-0.471113	0.796301886792453	0.554100800770205
APOB || id:ukb-bub35-APOB	Endometriosis || id:finngen_R10_N14_ENDOMETRIOSIS	ukb-bub35-APOB	finngen_R10_N14_ENDOMETRIOSIS	128171	rs165722	-0.548206	0.840923611111111	0.514459966729311
APOB || id:ukb-bub35-APOB	Endometriosis || id:finngen_R10_N14_ENDOMETRIOSIS	ukb-bub35-APOB	finngen_R10_N14_ENDOMETRIOSIS	128171	rs17185536	-0.415802	0.568015209125475	0.464152290309952
APOB || id:ukb-bub35-APOB	Endometriosis || id:finngen_R10_N14_ENDOMETRIOSIS	ukb-bub35-APOB	finngen_R10_N14_ENDOMETRIOSIS	128171	rs17447211	0.535786802030457	0.67615228426396	0.428124262153152
APOB || id:ukb-bub35-APOB	Endometriosis || id:finngen_R10_N14_ENDOMETRIOSIS	ukb-bub35-APOB	finngen_R10_N14_ENDOMETRIOSIS	128171	rs174564	0.150662977099237	0.232931297709924	0.517753017610324
APOB || id:ukb-bub35-APOB	Endometriosis || id:finngen_R10_N14_ENDOMETRIOSIS	ukb-bub35-APOB	finngen_R10_N14_ENDOMETRIOSIS	128171	rs17476364	-1.60726	0.799454258675079	0.0443841305876825
APOB || id:ukb-bub35-APOB	Endometriosis || id:finngen_R10_N14_ENDOMETRIOSIS	ukb-bub35-APOB	finngen_R10_N14_ENDOMETRIOSIS	128171	rs1757219	0.94377027027027	0.897337837837838	0.292916719616324
APOB || id:ukb-bub35-APOB	Endometriosis || id:finngen_R10_N14_ENDOMETRIOSIS	ukb-bub35-APOB	finngen_R10_N14_ENDOMETRIOSIS	128171	rs17725246	0.23593006993007	0.298727272727273	0.429653827804208
APOB || id:ukb-bub35-APOB	Endometriosis || id:finngen_R10_N14_ENDOMETRIOSIS	ukb-bub35-APOB	finngen_R10_N14_ENDOMETRIOSIS	128171	rs1856066	-1.34367	0.81458389261745	0.0990414713270616
APOB || id:ukb-bub35-APOB	Endometriosis || id:finngen_R10_N14_ENDOMETRIOSIS	ukb-bub35-APOB	finngen_R10_N14_ENDOMETRIOSIS	128171	rs1883711	0.0547051013277428	0.175473095737247	0.755224618884587
APOB || id:ukb-bub35-APOB	Endometriosis || id:finngen_R10_N14_ENDOMETRIOSIS	ukb-bub35-APOB	finngen_R10_N14_ENDOMETRIOSIS	128171	rs2122982	-0.567286	0.515170289855073	0.270825916107419
APOB || id:ukb-bub35-APOB	Endometriosis || id:finngen_R10_N14_ENDOMETRIOSIS	ukb-bub35-APOB	finngen_R10_N14_ENDOMETRIOSIS	128171	rs2125345	0.318028169014085	0.676859154929578	0.638455966042484
APOB || id:ukb-bub35-APOB	Endometriosis || id:finngen_R10_N14_ENDOMETRIOSIS	ukb-bub35-APOB	finngen_R10_N14_ENDOMETRIOSIS	128171	rs2220729	-1.25214	0.91395652173913	0.170678536363392
APOB || id:ukb-bub35-APOB	Endometriosis || id:finngen_R10_N14_ENDOMETRIOSIS	ukb-bub35-APOB	finngen_R10_N14_ENDOMETRIOSIS	128171	rs2238162	-0.248656	0.38454746835443	0.517877498048727
APOB || id:ukb-bub35-APOB	Endometriosis || id:finngen_R10_N14_ENDOMETRIOSIS	ukb-bub35-APOB	finngen_R10_N14_ENDOMETRIOSIS	128171	rs224433	0.901028112449799	0.612971887550201	0.141579676920478
APOB || id:ukb-bub35-APOB	Endometriosis || id:finngen_R10_N14_ENDOMETRIOSIS	ukb-bub35-APOB	finngen_R10_N14_ENDOMETRIOSIS	128171	rs2301179	-0.551496	0.792576923076923	0.486537897190994
APOB || id:ukb-bub35-APOB	Endometriosis || id:finngen_R10_N14_ENDOMETRIOSIS	ukb-bub35-APOB	finngen_R10_N14_ENDOMETRIOSIS	128171	rs240766	0.385593421052632	0.803039473684211	0.631108325791262
APOB || id:ukb-bub35-APOB	Endometriosis || id:finngen_R10_N14_ENDOMETRIOSIS	ukb-bub35-APOB	finngen_R10_N14_ENDOMETRIOSIS	128171	rs2605108	2.42392810457516	0.831529411764706	0.00355661310540534
APOB || id:ukb-bub35-APOB	Endometriosis || id:finngen_R10_N14_ENDOMETRIOSIS	ukb-bub35-APOB	finngen_R10_N14_ENDOMETRIOSIS	128171	rs2617801	-0.169697	0.443056291390728	0.701708952796089
APOB || id:ukb-bub35-APOB	Endometriosis || id:finngen_R10_N14_ENDOMETRIOSIS	ukb-bub35-APOB	finngen_R10_N14_ENDOMETRIOSIS	128171	rs2618567	0.189559585492228	0.332072538860104	0.568109540019476
APOB || id:ukb-bub35-APOB	Endometriosis || id:finngen_R10_N14_ENDOMETRIOSIS	ukb-bub35-APOB	finngen_R10_N14_ENDOMETRIOSIS	128171	rs2651316	0.916294478527607	0.96380981595092	0.341756431892654
APOB || id:ukb-bub35-APOB	Endometriosis || id:finngen_R10_N14_ENDOMETRIOSIS	ukb-bub35-APOB	finngen_R10_N14_ENDOMETRIOSIS	128171	rs2721961	-0.404151	0.435742474916388	0.35366775855815
APOB || id:ukb-bub35-APOB	Endometriosis || id:finngen_R10_N14_ENDOMETRIOSIS	ukb-bub35-APOB	finngen_R10_N14_ENDOMETRIOSIS	128171	rs272838	-0.211532	0.617446721311475	0.731905835565551
APOB || id:ukb-bub35-APOB	Endometriosis || id:finngen_R10_N14_ENDOMETRIOSIS	ukb-bub35-APOB	finngen_R10_N14_ENDOMETRIOSIS	128171	rs2740488	-1.03703	0.983869281045752	0.291866882971696
APOB || id:ukb-bub35-APOB	Endometriosis || id:finngen_R10_N14_ENDOMETRIOSIS	ukb-bub35-APOB	finngen_R10_N14_ENDOMETRIOSIS	128171	rs2807834	-0.464032	0.608587155963303	0.445776932642429
APOB || id:ukb-bub35-APOB	Endometriosis || id:finngen_R10_N14_ENDOMETRIOSIS	ukb-bub35-APOB	finngen_R10_N14_ENDOMETRIOSIS	128171	rs28406917	-0.408443	0.612	0.504522791637513
APOB || id:ukb-bub35-APOB	Endometriosis || id:finngen_R10_N14_ENDOMETRIOSIS	ukb-bub35-APOB	finngen_R10_N14_ENDOMETRIOSIS	128171	rs28478252	0.542182572614108	0.603203319502075	0.368738508094028
APOB || id:ukb-bub35-APOB	Endometriosis || id:finngen_R10_N14_ENDOMETRIOSIS	ukb-bub35-APOB	finngen_R10_N14_ENDOMETRIOSIS	128171	rs28601761	0.197594484167518	0.124862104187947	0.113535099106664
APOB || id:ukb-bub35-APOB	Endometriosis || id:finngen_R10_N14_ENDOMETRIOSIS	ukb-bub35-APOB	finngen_R10_N14_ENDOMETRIOSIS	128171	rs28689500	1.18820247933884	0.496347107438017	0.0166705551101242
APOB || id:ukb-bub35-APOB	Endometriosis || id:finngen_R10_N14_ENDOMETRIOSIS	ukb-bub35-APOB	finngen_R10_N14_ENDOMETRIOSIS	128171	rs28732146	-0.142465	0.570385454545455	0.802764842022216
APOB || id:ukb-bub35-APOB	Endometriosis || id:finngen_R10_N14_ENDOMETRIOSIS	ukb-bub35-APOB	finngen_R10_N14_ENDOMETRIOSIS	128171	rs28794323	-0.574956	0.780815286624204	0.461515609609367
APOB || id:ukb-bub35-APOB	Endometriosis || id:finngen_R10_N14_ENDOMETRIOSIS	ukb-bub35-APOB	finngen_R10_N14_ENDOMETRIOSIS	128171	rs2898476	-0.359429	0.490212698412698	0.463430706904956
APOB || id:ukb-bub35-APOB	Endometriosis || id:finngen_R10_N14_ENDOMETRIOSIS	ukb-bub35-APOB	finngen_R10_N14_ENDOMETRIOSIS	128171	rs2947337	0.769617529880478	0.649334661354582	0.235922498286514
APOB || id:ukb-bub35-APOB	Endometriosis || id:finngen_R10_N14_ENDOMETRIOSIS	ukb-bub35-APOB	finngen_R10_N14_ENDOMETRIOSIS	128171	rs2972147	1.57536	0.778606	0.0430419325376264
APOB || id:ukb-bub35-APOB	Endometriosis || id:finngen_R10_N14_ENDOMETRIOSIS	ukb-bub35-APOB	finngen_R10_N14_ENDOMETRIOSIS	128171	rs3208305	0.434950537634409	0.295939784946237	0.141635848693648
APOB || id:ukb-bub35-APOB	Endometriosis || id:finngen_R10_N14_ENDOMETRIOSIS	ukb-bub35-APOB	finngen_R10_N14_ENDOMETRIOSIS	128171	rs326222	0.332524203821656	0.782127388535032	0.670724772732176
APOB || id:ukb-bub35-APOB	Endometriosis || id:finngen_R10_N14_ENDOMETRIOSIS	ukb-bub35-APOB	finngen_R10_N14_ENDOMETRIOSIS	128171	rs33982662	0.317130601092896	0.753540983606557	0.673861828818667
APOB || id:ukb-bub35-APOB	Endometriosis || id:finngen_R10_N14_ENDOMETRIOSIS	ukb-bub35-APOB	finngen_R10_N14_ENDOMETRIOSIS	128171	rs34042070	0.134664285714286	0.226108630952381	0.551460252207334
APOB || id:ukb-bub35-APOB	Endometriosis || id:finngen_R10_N14_ENDOMETRIOSIS	ukb-bub35-APOB	finngen_R10_N14_ENDOMETRIOSIS	128171	rs34707604	-0.340632	0.448452768729642	0.447510787428687
APOB || id:ukb-bub35-APOB	Endometriosis || id:finngen_R10_N14_ENDOMETRIOSIS	ukb-bub35-APOB	finngen_R10_N14_ENDOMETRIOSIS	128171	rs34933589	0.869292682926829	0.366378048780488	0.0176602328325517
APOB || id:ukb-bub35-APOB	Endometriosis || id:finngen_R10_N14_ENDOMETRIOSIS	ukb-bub35-APOB	finngen_R10_N14_ENDOMETRIOSIS	128171	rs35081008	0.152694707520891	0.497320334261838	0.758816795098155
APOB || id:ukb-bub35-APOB	Endometriosis || id:finngen_R10_N14_ENDOMETRIOSIS	ukb-bub35-APOB	finngen_R10_N14_ENDOMETRIOSIS	128171	rs35878749	-0.0209771	0.259004081632653	0.935448670005021
APOB || id:ukb-bub35-APOB	Endometriosis || id:finngen_R10_N14_ENDOMETRIOSIS	ukb-bub35-APOB	finngen_R10_N14_ENDOMETRIOSIS	128171	rs36101491	-0.220434	0.950917808219178	0.816684524158189
APOB || id:ukb-bub35-APOB	Endometriosis || id:finngen_R10_N14_ENDOMETRIOSIS	ukb-bub35-APOB	finngen_R10_N14_ENDOMETRIOSIS	128171	rs36178701	0.696149425287356	0.766432950191571	0.363720861282622
APOB || id:ukb-bub35-APOB	Endometriosis || id:finngen_R10_N14_ENDOMETRIOSIS	ukb-bub35-APOB	finngen_R10_N14_ENDOMETRIOSIS	128171	rs368766870	0.714377464788733	0.697870422535211	0.305998990195432
APOB || id:ukb-bub35-APOB	Endometriosis || id:finngen_R10_N14_ENDOMETRIOSIS	ukb-bub35-APOB	finngen_R10_N14_ENDOMETRIOSIS	128171	rs3741298	0.21860243902439	0.173769512195122	0.2083909389917
APOB || id:ukb-bub35-APOB	Endometriosis || id:finngen_R10_N14_ENDOMETRIOSIS	ukb-bub35-APOB	finngen_R10_N14_ENDOMETRIOSIS	128171	rs3780181	0.423094182825485	0.735673130193906	0.565215793958234
APOB || id:ukb-bub35-APOB	Endometriosis || id:finngen_R10_N14_ENDOMETRIOSIS	ukb-bub35-APOB	finngen_R10_N14_ENDOMETRIOSIS	128171	rs3798227	-0.892512	0.588287081339713	0.129232156657777
APOB || id:ukb-bub35-APOB	Endometriosis || id:finngen_R10_N14_ENDOMETRIOSIS	ukb-bub35-APOB	finngen_R10_N14_ENDOMETRIOSIS	128171	rs3805946	0.527417525773196	0.632577319587629	0.40441636481927
APOB || id:ukb-bub35-APOB	Endometriosis || id:finngen_R10_N14_ENDOMETRIOSIS	ukb-bub35-APOB	finngen_R10_N14_ENDOMETRIOSIS	128171	rs3860847	0.379707142857143	0.812543956043956	0.640280544442296
APOB || id:ukb-bub35-APOB	Endometriosis || id:finngen_R10_N14_ENDOMETRIOSIS	ukb-bub35-APOB	finngen_R10_N14_ENDOMETRIOSIS	128171	rs3952344	0.212879640718563	0.728473053892216	0.770112916344289
APOB || id:ukb-bub35-APOB	Endometriosis || id:finngen_R10_N14_ENDOMETRIOSIS	ukb-bub35-APOB	finngen_R10_N14_ENDOMETRIOSIS	128171	rs4299376	0.23606149341142	0.215166910688141	0.272593869930061
APOB || id:ukb-bub35-APOB	Endometriosis || id:finngen_R10_N14_ENDOMETRIOSIS	ukb-bub35-APOB	finngen_R10_N14_ENDOMETRIOSIS	128171	rs4418728	0.149701823708207	0.365677811550152	0.682259527958954
APOB || id:ukb-bub35-APOB	Endometriosis || id:finngen_R10_N14_ENDOMETRIOSIS	ukb-bub35-APOB	finngen_R10_N14_ENDOMETRIOSIS	128171	rs4470903	0.389975113122172	0.332165158371041	0.240379087902261
APOB || id:ukb-bub35-APOB	Endometriosis || id:finngen_R10_N14_ENDOMETRIOSIS	ukb-bub35-APOB	finngen_R10_N14_ENDOMETRIOSIS	128171	rs4532825	0.770765957446809	0.996354609929078	0.439175665526765
APOB || id:ukb-bub35-APOB	Endometriosis || id:finngen_R10_N14_ENDOMETRIOSIS	ukb-bub35-APOB	finngen_R10_N14_ENDOMETRIOSIS	128171	rs4609471	0.0590523076923077	0.220193846153846	0.788558245091103
APOB || id:ukb-bub35-APOB	Endometriosis || id:finngen_R10_N14_ENDOMETRIOSIS	ukb-bub35-APOB	finngen_R10_N14_ENDOMETRIOSIS	128171	rs4665972	0.40566006097561	0.189710365853659	0.0324913826036708
APOB || id:ukb-bub35-APOB	Endometriosis || id:finngen_R10_N14_ENDOMETRIOSIS	ukb-bub35-APOB	finngen_R10_N14_ENDOMETRIOSIS	128171	rs4689085	-0.0424215	0.820182857142857	0.95875021891488
APOB || id:ukb-bub35-APOB	Endometriosis || id:finngen_R10_N14_ENDOMETRIOSIS	ukb-bub35-APOB	finngen_R10_N14_ENDOMETRIOSIS	128171	rs4719853	-1.38563	0.894227848101266	0.121256056481475
APOB || id:ukb-bub35-APOB	Endometriosis || id:finngen_R10_N14_ENDOMETRIOSIS	ukb-bub35-APOB	finngen_R10_N14_ENDOMETRIOSIS	128171	rs4794003	-0.33297	0.911962121212121	0.715026051624558
APOB || id:ukb-bub35-APOB	Endometriosis || id:finngen_R10_N14_ENDOMETRIOSIS	ukb-bub35-APOB	finngen_R10_N14_ENDOMETRIOSIS	128171	rs4812975	-0.440036	0.328364928909953	0.180219069140091
APOB || id:ukb-bub35-APOB	Endometriosis || id:finngen_R10_N14_ENDOMETRIOSIS	ukb-bub35-APOB	finngen_R10_N14_ENDOMETRIOSIS	128171	rs4817999	-0.21275	0.613146226415094	0.728605704106945
APOB || id:ukb-bub35-APOB	Endometriosis || id:finngen_R10_N14_ENDOMETRIOSIS	ukb-bub35-APOB	finngen_R10_N14_ENDOMETRIOSIS	128171	rs4980169	-0.788208	0.629492385786802	0.210521443909943
APOB || id:ukb-bub35-APOB	Endometriosis || id:finngen_R10_N14_ENDOMETRIOSIS	ukb-bub35-APOB	finngen_R10_N14_ENDOMETRIOSIS	128171	rs531660643	-0.0278641	0.0772220793534166	0.718226267134101
APOB || id:ukb-bub35-APOB	Endometriosis || id:finngen_R10_N14_ENDOMETRIOSIS	ukb-bub35-APOB	finngen_R10_N14_ENDOMETRIOSIS	128171	rs553108	0.735084967320261	0.788065359477124	0.35093791995733
APOB || id:ukb-bub35-APOB	Endometriosis || id:finngen_R10_N14_ENDOMETRIOSIS	ukb-bub35-APOB	finngen_R10_N14_ENDOMETRIOSIS	128171	rs55681913	-1.03833	0.812870535714286	0.201476228027457
APOB || id:ukb-bub35-APOB	Endometriosis || id:finngen_R10_N14_ENDOMETRIOSIS	ukb-bub35-APOB	finngen_R10_N14_ENDOMETRIOSIS	128171	rs558971	0.169773363431151	0.273291196388262	0.534456310865291
APOB || id:ukb-bub35-APOB	Endometriosis || id:finngen_R10_N14_ENDOMETRIOSIS	ukb-bub35-APOB	finngen_R10_N14_ENDOMETRIOSIS	128171	rs55976025	-0.875061	0.738688596491228	0.236169804348999
APOB || id:ukb-bub35-APOB	Endometriosis || id:finngen_R10_N14_ENDOMETRIOSIS	ukb-bub35-APOB	finngen_R10_N14_ENDOMETRIOSIS	128171	rs55977330	1.60878423236515	1.30951867219917	0.219247714345356
APOB || id:ukb-bub35-APOB	Endometriosis || id:finngen_R10_N14_ENDOMETRIOSIS	ukb-bub35-APOB	finngen_R10_N14_ENDOMETRIOSIS	128171	rs55979739	-0.726558	0.714104651162791	0.308944492309218
APOB || id:ukb-bub35-APOB	Endometriosis || id:finngen_R10_N14_ENDOMETRIOSIS	ukb-bub35-APOB	finngen_R10_N14_ENDOMETRIOSIS	128171	rs56241103	-1.56677	0.704034965034965	0.0260537951685211
APOB || id:ukb-bub35-APOB	Endometriosis || id:finngen_R10_N14_ENDOMETRIOSIS	ukb-bub35-APOB	finngen_R10_N14_ENDOMETRIOSIS	128171	rs56265089	-1.11256	1.45537723214286	0.444602119041375
APOB || id:ukb-bub35-APOB	Endometriosis || id:finngen_R10_N14_ENDOMETRIOSIS	ukb-bub35-APOB	finngen_R10_N14_ENDOMETRIOSIS	128171	rs59950280	0.134520749279539	0.405841498559078	0.740296071095706
APOB || id:ukb-bub35-APOB	Endometriosis || id:finngen_R10_N14_ENDOMETRIOSIS	ukb-bub35-APOB	finngen_R10_N14_ENDOMETRIOSIS	128171	rs604349	0.10855152514427	0.17682275350371	0.539281272788863
APOB || id:ukb-bub35-APOB	Endometriosis || id:finngen_R10_N14_ENDOMETRIOSIS	ukb-bub35-APOB	finngen_R10_N14_ENDOMETRIOSIS	128171	rs6050555	1.11417964071856	0.723479041916168	0.123552969585039
APOB || id:ukb-bub35-APOB	Endometriosis || id:finngen_R10_N14_ENDOMETRIOSIS	ukb-bub35-APOB	finngen_R10_N14_ENDOMETRIOSIS	128171	rs6093446	0.859832236842105	0.462680921052632	0.0631165221213606
APOB || id:ukb-bub35-APOB	Endometriosis || id:finngen_R10_N14_ENDOMETRIOSIS	ukb-bub35-APOB	finngen_R10_N14_ENDOMETRIOSIS	128171	rs61962260	0.237766037735849	1.0435786163522	0.819772799914698
APOB || id:ukb-bub35-APOB	Endometriosis || id:finngen_R10_N14_ENDOMETRIOSIS	ukb-bub35-APOB	finngen_R10_N14_ENDOMETRIOSIS	128171	rs62119267	-0.177418	0.158077368951613	0.261713763047622
APOB || id:ukb-bub35-APOB	Endometriosis || id:finngen_R10_N14_ENDOMETRIOSIS	ukb-bub35-APOB	finngen_R10_N14_ENDOMETRIOSIS	128171	rs62122481	0.0526189801699717	0.123066100094429	0.668966532317604
APOB || id:ukb-bub35-APOB	Endometriosis || id:finngen_R10_N14_ENDOMETRIOSIS	ukb-bub35-APOB	finngen_R10_N14_ENDOMETRIOSIS	128171	rs62168795	-2.1987	0.683274725274725	0.00129137075163793
APOB || id:ukb-bub35-APOB	Endometriosis || id:finngen_R10_N14_ENDOMETRIOSIS	ukb-bub35-APOB	finngen_R10_N14_ENDOMETRIOSIS	128171	rs62305783	-0.310919	0.746524017467249	0.6770520459309
APOB || id:ukb-bub35-APOB	Endometriosis || id:finngen_R10_N14_ENDOMETRIOSIS	ukb-bub35-APOB	finngen_R10_N14_ENDOMETRIOSIS	128171	rs62509311	-0.534747	0.733890710382514	0.466217845709992
APOB || id:ukb-bub35-APOB	Endometriosis || id:finngen_R10_N14_ENDOMETRIOSIS	ukb-bub35-APOB	finngen_R10_N14_ENDOMETRIOSIS	128171	rs6426328	1.85251879699248	0.92912030075188	0.0461693571836987
APOB || id:ukb-bub35-APOB	Endometriosis || id:finngen_R10_N14_ENDOMETRIOSIS	ukb-bub35-APOB	finngen_R10_N14_ENDOMETRIOSIS	128171	rs6448429	0.252464903846154	0.820653846153846	0.758357249137602
APOB || id:ukb-bub35-APOB	Endometriosis || id:finngen_R10_N14_ENDOMETRIOSIS	ukb-bub35-APOB	finngen_R10_N14_ENDOMETRIOSIS	128171	rs6602909	0.460016611295681	0.419568106312292	0.2729015333587
APOB || id:ukb-bub35-APOB	Endometriosis || id:finngen_R10_N14_ENDOMETRIOSIS	ukb-bub35-APOB	finngen_R10_N14_ENDOMETRIOSIS	128171	rs6603984	0.667293103448276	0.82848275862069	0.420565851616116
APOB || id:ukb-bub35-APOB	Endometriosis || id:finngen_R10_N14_ENDOMETRIOSIS	ukb-bub35-APOB	finngen_R10_N14_ENDOMETRIOSIS	128171	rs6676150	-2.46785	0.915422222222222	0.00702067761248163
APOB || id:ukb-bub35-APOB	Endometriosis || id:finngen_R10_N14_ENDOMETRIOSIS	ukb-bub35-APOB	finngen_R10_N14_ENDOMETRIOSIS	128171	rs6706968	0.0873199288256228	0.431537366548043	0.839646116127331
APOB || id:ukb-bub35-APOB	Endometriosis || id:finngen_R10_N14_ENDOMETRIOSIS	ukb-bub35-APOB	finngen_R10_N14_ENDOMETRIOSIS	128171	rs6709904	-0.231738	0.448352144469526	0.60524943955319
APOB || id:ukb-bub35-APOB	Endometriosis || id:finngen_R10_N14_ENDOMETRIOSIS	ukb-bub35-APOB	finngen_R10_N14_ENDOMETRIOSIS	128171	rs6751673	0.478126168224299	0.614308411214953	0.436382646652835
APOB || id:ukb-bub35-APOB	Endometriosis || id:finngen_R10_N14_ENDOMETRIOSIS	ukb-bub35-APOB	finngen_R10_N14_ENDOMETRIOSIS	128171	rs67560206	-1.41694	0.689257246376812	0.0398064175939341
APOB || id:ukb-bub35-APOB	Endometriosis || id:finngen_R10_N14_ENDOMETRIOSIS	ukb-bub35-APOB	finngen_R10_N14_ENDOMETRIOSIS	128171	rs67749743	0.325701872659176	0.856269662921348	0.703668543441435
APOB || id:ukb-bub35-APOB	Endometriosis || id:finngen_R10_N14_ENDOMETRIOSIS	ukb-bub35-APOB	finngen_R10_N14_ENDOMETRIOSIS	128171	rs685903	0.685442786069652	0.598990049751244	0.252486458544513
APOB || id:ukb-bub35-APOB	Endometriosis || id:finngen_R10_N14_ENDOMETRIOSIS	ukb-bub35-APOB	finngen_R10_N14_ENDOMETRIOSIS	128171	rs686030	-0.974056	0.955770408163265	0.308140346346739
APOB || id:ukb-bub35-APOB	Endometriosis || id:finngen_R10_N14_ENDOMETRIOSIS	ukb-bub35-APOB	finngen_R10_N14_ENDOMETRIOSIS	128171	rs6874202	0.514334831460674	0.287310112359551	0.0734260898169137
APOB || id:ukb-bub35-APOB	Endometriosis || id:finngen_R10_N14_ENDOMETRIOSIS	ukb-bub35-APOB	finngen_R10_N14_ENDOMETRIOSIS	128171	rs687914	0.716179012345679	0.998833333333334	0.473364513933167
APOB || id:ukb-bub35-APOB	Endometriosis || id:finngen_R10_N14_ENDOMETRIOSIS	ukb-bub35-APOB	finngen_R10_N14_ENDOMETRIOSIS	128171	rs7012637	0.890489510489511	0.422615384615385	0.0351096026838369
APOB || id:ukb-bub35-APOB	Endometriosis || id:finngen_R10_N14_ENDOMETRIOSIS	ukb-bub35-APOB	finngen_R10_N14_ENDOMETRIOSIS	128171	rs71435595	0.457602510460251	0.531735006973501	0.389467334673841
APOB || id:ukb-bub35-APOB	Endometriosis || id:finngen_R10_N14_ENDOMETRIOSIS	ukb-bub35-APOB	finngen_R10_N14_ENDOMETRIOSIS	128171	rs71628040	-0.821993	0.976813114754098	0.400064900256677
APOB || id:ukb-bub35-APOB	Endometriosis || id:finngen_R10_N14_ENDOMETRIOSIS	ukb-bub35-APOB	finngen_R10_N14_ENDOMETRIOSIS	128171	rs7177289	-0.0697211	0.412953020134228	0.865926012641975
APOB || id:ukb-bub35-APOB	Endometriosis || id:finngen_R10_N14_ENDOMETRIOSIS	ukb-bub35-APOB	finngen_R10_N14_ENDOMETRIOSIS	128171	rs7186323	0.866845744680851	0.932739361702128	0.352705276531412
APOB || id:ukb-bub35-APOB	Endometriosis || id:finngen_R10_N14_ENDOMETRIOSIS	ukb-bub35-APOB	finngen_R10_N14_ENDOMETRIOSIS	128171	rs7217274	0.00398314465408805	0.78851572327044	0.995969546309274
APOB || id:ukb-bub35-APOB	Endometriosis || id:finngen_R10_N14_ENDOMETRIOSIS	ukb-bub35-APOB	finngen_R10_N14_ENDOMETRIOSIS	128171	rs7250652	0.0185225210084034	0.504004201680672	0.970683761346431
APOB || id:ukb-bub35-APOB	Endometriosis || id:finngen_R10_N14_ENDOMETRIOSIS	ukb-bub35-APOB	finngen_R10_N14_ENDOMETRIOSIS	128171	rs72663045	0.969695825049702	0.921536779324056	0.29268051035832
APOB || id:ukb-bub35-APOB	Endometriosis || id:finngen_R10_N14_ENDOMETRIOSIS	ukb-bub35-APOB	finngen_R10_N14_ENDOMETRIOSIS	128171	rs72749499	1.00696721311475	1.08460983606557	0.353192736384892
APOB || id:ukb-bub35-APOB	Endometriosis || id:finngen_R10_N14_ENDOMETRIOSIS	ukb-bub35-APOB	finngen_R10_N14_ENDOMETRIOSIS	128171	rs72750932	0.430502127659574	0.727553191489362	0.554043299723758
APOB || id:ukb-bub35-APOB	Endometriosis || id:finngen_R10_N14_ENDOMETRIOSIS	ukb-bub35-APOB	finngen_R10_N14_ENDOMETRIOSIS	128171	rs72784331	-0.0300989	0.876658415841584	0.972611111719355
APOB || id:ukb-bub35-APOB	Endometriosis || id:finngen_R10_N14_ENDOMETRIOSIS	ukb-bub35-APOB	finngen_R10_N14_ENDOMETRIOSIS	128171	rs73075609	0.435370675453048	1.03845469522241	0.675034458198009
APOB || id:ukb-bub35-APOB	Endometriosis || id:finngen_R10_N14_ENDOMETRIOSIS	ukb-bub35-APOB	finngen_R10_N14_ENDOMETRIOSIS	128171	rs73147887	-0.589058	0.975647398843931	0.546002583061553
APOB || id:ukb-bub35-APOB	Endometriosis || id:finngen_R10_N14_ENDOMETRIOSIS	ukb-bub35-APOB	finngen_R10_N14_ENDOMETRIOSIS	128171	rs73201540	0.0473780898876405	0.617699438202247	0.938861505236417
APOB || id:ukb-bub35-APOB	Endometriosis || id:finngen_R10_N14_ENDOMETRIOSIS	ukb-bub35-APOB	finngen_R10_N14_ENDOMETRIOSIS	128171	rs7501528	-1.05703	0.866976047904192	0.222762714890896
APOB || id:ukb-bub35-APOB	Endometriosis || id:finngen_R10_N14_ENDOMETRIOSIS	ukb-bub35-APOB	finngen_R10_N14_ENDOMETRIOSIS	128171	rs75911530	2.04408604651163	1.38508604651163	0.140002232345466
APOB || id:ukb-bub35-APOB	Endometriosis || id:finngen_R10_N14_ENDOMETRIOSIS	ukb-bub35-APOB	finngen_R10_N14_ENDOMETRIOSIS	128171	rs76508224	0.0369978313253012	0.451472289156626	0.934687042386912
APOB || id:ukb-bub35-APOB	Endometriosis || id:finngen_R10_N14_ENDOMETRIOSIS	ukb-bub35-APOB	finngen_R10_N14_ENDOMETRIOSIS	128171	rs76877263	-0.697168	0.740875	0.346701329286812
APOB || id:ukb-bub35-APOB	Endometriosis || id:finngen_R10_N14_ENDOMETRIOSIS	ukb-bub35-APOB	finngen_R10_N14_ENDOMETRIOSIS	128171	rs76895963	-0.908205	0.444637146371464	0.0410943736276746
APOB || id:ukb-bub35-APOB	Endometriosis || id:finngen_R10_N14_ENDOMETRIOSIS	ukb-bub35-APOB	finngen_R10_N14_ENDOMETRIOSIS	128171	rs7690671	-0.753533	0.829453947368421	0.363630678119812
APOB || id:ukb-bub35-APOB	Endometriosis || id:finngen_R10_N14_ENDOMETRIOSIS	ukb-bub35-APOB	finngen_R10_N14_ENDOMETRIOSIS	128171	rs76910258	-0.839418	0.657373	0.201627588105462
APOB || id:ukb-bub35-APOB	Endometriosis || id:finngen_R10_N14_ENDOMETRIOSIS	ukb-bub35-APOB	finngen_R10_N14_ENDOMETRIOSIS	128171	rs7734476	1.07324489795918	0.491567346938775	0.0290128398595078
APOB || id:ukb-bub35-APOB	Endometriosis || id:finngen_R10_N14_ENDOMETRIOSIS	ukb-bub35-APOB	finngen_R10_N14_ENDOMETRIOSIS	128171	rs7735249	0.840239234449761	0.883411483253589	0.341538346909694
APOB || id:ukb-bub35-APOB	Endometriosis || id:finngen_R10_N14_ENDOMETRIOSIS	ukb-bub35-APOB	finngen_R10_N14_ENDOMETRIOSIS	128171	rs7746081	-0.0668073	0.376639393939394	0.859212049166414
APOB || id:ukb-bub35-APOB	Endometriosis || id:finngen_R10_N14_ENDOMETRIOSIS	ukb-bub35-APOB	finngen_R10_N14_ENDOMETRIOSIS	128171	rs77498041	-0.186749	0.788035175879397	0.812671646218767
APOB || id:ukb-bub35-APOB	Endometriosis || id:finngen_R10_N14_ENDOMETRIOSIS	ukb-bub35-APOB	finngen_R10_N14_ENDOMETRIOSIS	128171	rs78348000	1.75126	1.03368	0.0902289621201293
APOB || id:ukb-bub35-APOB	Endometriosis || id:finngen_R10_N14_ENDOMETRIOSIS	ukb-bub35-APOB	finngen_R10_N14_ENDOMETRIOSIS	128171	rs7864568	0.0400550555555556	0.672255555555556	0.9524876958026
APOB || id:ukb-bub35-APOB	Endometriosis || id:finngen_R10_N14_ENDOMETRIOSIS	ukb-bub35-APOB	finngen_R10_N14_ENDOMETRIOSIS	128171	rs78689694	0.329001788908766	0.307406082289803	0.284506165304545
APOB || id:ukb-bub35-APOB	Endometriosis || id:finngen_R10_N14_ENDOMETRIOSIS	ukb-bub35-APOB	finngen_R10_N14_ENDOMETRIOSIS	128171	rs78833965	-0.112225	0.394353535353535	0.775965695801817
APOB || id:ukb-bub35-APOB	Endometriosis || id:finngen_R10_N14_ENDOMETRIOSIS	ukb-bub35-APOB	finngen_R10_N14_ENDOMETRIOSIS	128171	rs79500827	0.162273626373626	0.827842490842491	0.844594567408078
APOB || id:ukb-bub35-APOB	Endometriosis || id:finngen_R10_N14_ENDOMETRIOSIS	ukb-bub35-APOB	finngen_R10_N14_ENDOMETRIOSIS	128171	rs7956316	-0.727908	0.98780981595092	0.461188753102254
APOB || id:ukb-bub35-APOB	Endometriosis || id:finngen_R10_N14_ENDOMETRIOSIS	ukb-bub35-APOB	finngen_R10_N14_ENDOMETRIOSIS	128171	rs799158	0.355647335423198	0.621120689655173	0.566922506903995
APOB || id:ukb-bub35-APOB	Endometriosis || id:finngen_R10_N14_ENDOMETRIOSIS	ukb-bub35-APOB	finngen_R10_N14_ENDOMETRIOSIS	128171	rs80276949	0.267898181818182	0.98744	0.78615585945373
APOB || id:ukb-bub35-APOB	Endometriosis || id:finngen_R10_N14_ENDOMETRIOSIS	ukb-bub35-APOB	finngen_R10_N14_ENDOMETRIOSIS	128171	rs8107974	0.158300085251492	0.209369138959932	0.449600468768036
APOB || id:ukb-bub35-APOB	Endometriosis || id:finngen_R10_N14_ENDOMETRIOSIS	ukb-bub35-APOB	finngen_R10_N14_ENDOMETRIOSIS	128171	rs8112973	1.33708875739645	1.32412031558185	0.312593992668112
APOB || id:ukb-bub35-APOB	Endometriosis || id:finngen_R10_N14_ENDOMETRIOSIS	ukb-bub35-APOB	finngen_R10_N14_ENDOMETRIOSIS	128171	rs8126001	-0.487481	0.595182266009852	0.412760999418349
APOB || id:ukb-bub35-APOB	Endometriosis || id:finngen_R10_N14_ENDOMETRIOSIS	ukb-bub35-APOB	finngen_R10_N14_ENDOMETRIOSIS	128171	rs907348	1.04522695035461	0.914446808510638	0.253032121915498
APOB || id:ukb-bub35-APOB	Endometriosis || id:finngen_R10_N14_ENDOMETRIOSIS	ukb-bub35-APOB	finngen_R10_N14_ENDOMETRIOSIS	128171	rs9604570	-2.01136	1.15684971098266	0.0820952182645965
APOB || id:ukb-bub35-APOB	Endometriosis || id:finngen_R10_N14_ENDOMETRIOSIS	ukb-bub35-APOB	finngen_R10_N14_ENDOMETRIOSIS	128171	rs9616822	0.407551086956522	0.657641304347826	0.535444531178049
APOB || id:ukb-bub35-APOB	Endometriosis || id:finngen_R10_N14_ENDOMETRIOSIS	ukb-bub35-APOB	finngen_R10_N14_ENDOMETRIOSIS	128171	rs9834932	-0.441258	0.547481203007519	0.420255175944417
APOB || id:ukb-bub35-APOB	Endometriosis || id:finngen_R10_N14_ENDOMETRIOSIS	ukb-bub35-APOB	finngen_R10_N14_ENDOMETRIOSIS	128171	rs9894946	0.392514218009479	0.79375355450237	0.620950361915856
APOB || id:ukb-bub35-APOB	Endometriosis || id:finngen_R10_N14_ENDOMETRIOSIS	ukb-bub35-APOB	finngen_R10_N14_ENDOMETRIOSIS	128171	rs9895297	0.628815950920246	0.744337423312883	0.398222742908634
APOB || id:ukb-bub35-APOB	Endometriosis || id:finngen_R10_N14_ENDOMETRIOSIS	ukb-bub35-APOB	finngen_R10_N14_ENDOMETRIOSIS	128171	rs998584	0.476030303030303	0.522476190476191	0.362240421781921
APOB || id:ukb-bub35-APOB	Endometriosis || id:finngen_R10_N14_ENDOMETRIOSIS	ukb-bub35-APOB	finngen_R10_N14_ENDOMETRIOSIS	128171	All - Inverse variance weighted	0.0473529650291561	0.0323059294246544	0.142711776063985
APOB || id:ukb-bub35-APOB	Endometriosis || id:finngen_R10_N14_ENDOMETRIOSIS	ukb-bub35-APOB	finngen_R10_N14_ENDOMETRIOSIS	128171	All - MR Egger	0.030661762208653	0.0466543621174328	0.511735319101034
AST || id:ukb-bub35-AST	Endometriosis || id:finngen_R10_N14_ENDOMETRIOSIS	ukb-bub35-AST	finngen_R10_N14_ENDOMETRIOSIS	128171	rs1008897	0.784074074074074	0.662666666666667	0.236725782835312
AST || id:ukb-bub35-AST	Endometriosis || id:finngen_R10_N14_ENDOMETRIOSIS	ukb-bub35-AST	finngen_R10_N14_ENDOMETRIOSIS	128171	rs10241695	0.0737625322997416	1.31509819121447	0.955270913019598
AST || id:ukb-bub35-AST	Endometriosis || id:finngen_R10_N14_ENDOMETRIOSIS	ukb-bub35-AST	finngen_R10_N14_ENDOMETRIOSIS	128171	rs10405357	0.126625301204819	0.494799196787149	0.79801839960948
AST || id:ukb-bub35-AST	Endometriosis || id:finngen_R10_N14_ENDOMETRIOSIS	ukb-bub35-AST	finngen_R10_N14_ENDOMETRIOSIS	128171	rs10445367	-1.39733	0.780996699669967	0.0735879634560126
AST || id:ukb-bub35-AST	Endometriosis || id:finngen_R10_N14_ENDOMETRIOSIS	ukb-bub35-AST	finngen_R10_N14_ENDOMETRIOSIS	128171	rs10733608	-0.145292	0.389559485530547	0.709175283766186
AST || id:ukb-bub35-AST	Endometriosis || id:finngen_R10_N14_ENDOMETRIOSIS	ukb-bub35-AST	finngen_R10_N14_ENDOMETRIOSIS	128171	rs10790512	-0.886981	0.776581	0.253386871939046
AST || id:ukb-bub35-AST	Endometriosis || id:finngen_R10_N14_ENDOMETRIOSIS	ukb-bub35-AST	finngen_R10_N14_ENDOMETRIOSIS	128171	rs10833712	0.0176642617449664	0.408775167785235	0.965532014459777
AST || id:ukb-bub35-AST	Endometriosis || id:finngen_R10_N14_ENDOMETRIOSIS	ukb-bub35-AST	finngen_R10_N14_ENDOMETRIOSIS	128171	rs10858828	0.612530487804878	0.819871951219512	0.455000142772101
AST || id:ukb-bub35-AST	Endometriosis || id:finngen_R10_N14_ENDOMETRIOSIS	ukb-bub35-AST	finngen_R10_N14_ENDOMETRIOSIS	128171	rs10922478	0.74219341563786	0.526440329218107	0.158588737988055
AST || id:ukb-bub35-AST	Endometriosis || id:finngen_R10_N14_ENDOMETRIOSIS	ukb-bub35-AST	finngen_R10_N14_ENDOMETRIOSIS	128171	rs11070250	2.20515217391304	0.583686956521739	0.000158111525184135
AST || id:ukb-bub35-AST	Endometriosis || id:finngen_R10_N14_ENDOMETRIOSIS	ukb-bub35-AST	finngen_R10_N14_ENDOMETRIOSIS	128171	rs11102009	1.26485416666667	0.633520833333333	0.0458744070848064
AST || id:ukb-bub35-AST	Endometriosis || id:finngen_R10_N14_ENDOMETRIOSIS	ukb-bub35-AST	finngen_R10_N14_ENDOMETRIOSIS	128171	rs11138338	-0.143049	0.935272237196765	0.878438861588194
AST || id:ukb-bub35-AST	Endometriosis || id:finngen_R10_N14_ENDOMETRIOSIS	ukb-bub35-AST	finngen_R10_N14_ENDOMETRIOSIS	128171	rs11142398	-1.17064	0.855476821192053	0.171184014556709
AST || id:ukb-bub35-AST	Endometriosis || id:finngen_R10_N14_ENDOMETRIOSIS	ukb-bub35-AST	finngen_R10_N14_ENDOMETRIOSIS	128171	rs11171710	0.91121511627907	0.70528488372093	0.196363505091912
AST || id:ukb-bub35-AST	Endometriosis || id:finngen_R10_N14_ENDOMETRIOSIS	ukb-bub35-AST	finngen_R10_N14_ENDOMETRIOSIS	128171	rs11190081	-0.197226	0.308871604938272	0.52312318276496
AST || id:ukb-bub35-AST	Endometriosis || id:finngen_R10_N14_ENDOMETRIOSIS	ukb-bub35-AST	finngen_R10_N14_ENDOMETRIOSIS	128171	rs11207420	0.277162443438914	0.610800904977376	0.64999518343052
AST || id:ukb-bub35-AST	Endometriosis || id:finngen_R10_N14_ENDOMETRIOSIS	ukb-bub35-AST	finngen_R10_N14_ENDOMETRIOSIS	128171	rs11237123	-0.502029	0.586853556485356	0.392296968329076
AST || id:ukb-bub35-AST	Endometriosis || id:finngen_R10_N14_ENDOMETRIOSIS	ukb-bub35-AST	finngen_R10_N14_ENDOMETRIOSIS	128171	rs11240351	-1.47758	0.529807860262009	0.00528888479068213
AST || id:ukb-bub35-AST	Endometriosis || id:finngen_R10_N14_ENDOMETRIOSIS	ukb-bub35-AST	finngen_R10_N14_ENDOMETRIOSIS	128171	rs112694524	-2.12226	0.94930659025788	0.0253788087906083
AST || id:ukb-bub35-AST	Endometriosis || id:finngen_R10_N14_ENDOMETRIOSIS	ukb-bub35-AST	finngen_R10_N14_ENDOMETRIOSIS	128171	rs1144599	-0.620869	0.927564285714286	0.503269889454533
AST || id:ukb-bub35-AST	Endometriosis || id:finngen_R10_N14_ENDOMETRIOSIS	ukb-bub35-AST	finngen_R10_N14_ENDOMETRIOSIS	128171	rs1144700	0.0832462427745665	0.996196531791908	0.933403030132851
AST || id:ukb-bub35-AST	Endometriosis || id:finngen_R10_N14_ENDOMETRIOSIS	ukb-bub35-AST	finngen_R10_N14_ENDOMETRIOSIS	128171	rs115693911	1.26725796178344	0.728789808917198	0.0820607158737769
AST || id:ukb-bub35-AST	Endometriosis || id:finngen_R10_N14_ENDOMETRIOSIS	ukb-bub35-AST	finngen_R10_N14_ENDOMETRIOSIS	128171	rs1159208	-1.50022	0.907496350364963	0.0983022707384206
AST || id:ukb-bub35-AST	Endometriosis || id:finngen_R10_N14_ENDOMETRIOSIS	ukb-bub35-AST	finngen_R10_N14_ENDOMETRIOSIS	128171	rs11612438	-0.94152	0.718832	0.190266639842808
AST || id:ukb-bub35-AST	Endometriosis || id:finngen_R10_N14_ENDOMETRIOSIS	ukb-bub35-AST	finngen_R10_N14_ENDOMETRIOSIS	128171	rs11657987	0.084527731092437	0.509382352941176	0.868202896220282
AST || id:ukb-bub35-AST	Endometriosis || id:finngen_R10_N14_ENDOMETRIOSIS	ukb-bub35-AST	finngen_R10_N14_ENDOMETRIOSIS	128171	rs116626383	0.475846376811594	0.895266666666667	0.595062944360441
AST || id:ukb-bub35-AST	Endometriosis || id:finngen_R10_N14_ENDOMETRIOSIS	ukb-bub35-AST	finngen_R10_N14_ENDOMETRIOSIS	128171	rs117643180	0.756841017488076	0.636987281399046	0.234771486794342
AST || id:ukb-bub35-AST	Endometriosis || id:finngen_R10_N14_ENDOMETRIOSIS	ukb-bub35-AST	finngen_R10_N14_ENDOMETRIOSIS	128171	rs117812504	0.773583072100314	1.08544200626959	0.476037943013571
AST || id:ukb-bub35-AST	Endometriosis || id:finngen_R10_N14_ENDOMETRIOSIS	ukb-bub35-AST	finngen_R10_N14_ENDOMETRIOSIS	128171	rs118163056	-1.15422	0.730337236533958	0.114017538457431
AST || id:ukb-bub35-AST	Endometriosis || id:finngen_R10_N14_ENDOMETRIOSIS	ukb-bub35-AST	finngen_R10_N14_ENDOMETRIOSIS	128171	rs11915472	0.57267335243553	0.609555873925502	0.347477789125226
AST || id:ukb-bub35-AST	Endometriosis || id:finngen_R10_N14_ENDOMETRIOSIS	ukb-bub35-AST	finngen_R10_N14_ENDOMETRIOSIS	128171	rs1200485	-0.437864	0.337733333333333	0.194810801337736
AST || id:ukb-bub35-AST	Endometriosis || id:finngen_R10_N14_ENDOMETRIOSIS	ukb-bub35-AST	finngen_R10_N14_ENDOMETRIOSIS	128171	rs12147688	0.119588020833333	0.745484	0.872552964716831
AST || id:ukb-bub35-AST	Endometriosis || id:finngen_R10_N14_ENDOMETRIOSIS	ukb-bub35-AST	finngen_R10_N14_ENDOMETRIOSIS	128171	rs12154498	0.79109756097561	0.754658536585366	0.294507112823411
AST || id:ukb-bub35-AST	Endometriosis || id:finngen_R10_N14_ENDOMETRIOSIS	ukb-bub35-AST	finngen_R10_N14_ENDOMETRIOSIS	128171	rs12355992	0.0721391752577319	0.850288659793814	0.932387951948637
AST || id:ukb-bub35-AST	Endometriosis || id:finngen_R10_N14_ENDOMETRIOSIS	ukb-bub35-AST	finngen_R10_N14_ENDOMETRIOSIS	128171	rs12410006	-0.0133081	0.51274531835206	0.97929350709949
AST || id:ukb-bub35-AST	Endometriosis || id:finngen_R10_N14_ENDOMETRIOSIS	ukb-bub35-AST	finngen_R10_N14_ENDOMETRIOSIS	128171	rs12419615	0.207388384754991	0.347366606170599	0.550487159425327
AST || id:ukb-bub35-AST	Endometriosis || id:finngen_R10_N14_ENDOMETRIOSIS	ukb-bub35-AST	finngen_R10_N14_ENDOMETRIOSIS	128171	rs12480826	-0.778406	0.868405940594059	0.370059544865563
AST || id:ukb-bub35-AST	Endometriosis || id:finngen_R10_N14_ENDOMETRIOSIS	ukb-bub35-AST	finngen_R10_N14_ENDOMETRIOSIS	128171	rs12536253	-0.229776	0.818221649484536	0.778845866527135
AST || id:ukb-bub35-AST	Endometriosis || id:finngen_R10_N14_ENDOMETRIOSIS	ukb-bub35-AST	finngen_R10_N14_ENDOMETRIOSIS	128171	rs1265749	-0.97581	0.626061538461538	0.119079453976565
AST || id:ukb-bub35-AST	Endometriosis || id:finngen_R10_N14_ENDOMETRIOSIS	ukb-bub35-AST	finngen_R10_N14_ENDOMETRIOSIS	128171	rs12799680	-0.0915939	0.677767857142857	0.892500741121171
AST || id:ukb-bub35-AST	Endometriosis || id:finngen_R10_N14_ENDOMETRIOSIS	ukb-bub35-AST	finngen_R10_N14_ENDOMETRIOSIS	128171	rs12931564	0.607215767634855	0.548655601659751	0.268408983149041
AST || id:ukb-bub35-AST	Endometriosis || id:finngen_R10_N14_ENDOMETRIOSIS	ukb-bub35-AST	finngen_R10_N14_ENDOMETRIOSIS	128171	rs12932751	-0.0985333	0.369694285714286	0.78983383303759
AST || id:ukb-bub35-AST	Endometriosis || id:finngen_R10_N14_ENDOMETRIOSIS	ukb-bub35-AST	finngen_R10_N14_ENDOMETRIOSIS	128171	rs13032148	-0.360692	0.848526315789474	0.670777894029394
AST || id:ukb-bub35-AST	Endometriosis || id:finngen_R10_N14_ENDOMETRIOSIS	ukb-bub35-AST	finngen_R10_N14_ENDOMETRIOSIS	128171	rs13121957	0.139886666666667	0.916145454545454	0.878642387989109
AST || id:ukb-bub35-AST	Endometriosis || id:finngen_R10_N14_ENDOMETRIOSIS	ukb-bub35-AST	finngen_R10_N14_ENDOMETRIOSIS	128171	rs13135092	0.105252218430034	0.790711604095563	0.894105789758697
AST || id:ukb-bub35-AST	Endometriosis || id:finngen_R10_N14_ENDOMETRIOSIS	ukb-bub35-AST	finngen_R10_N14_ENDOMETRIOSIS	128171	rs132641	-0.133504	0.66578021978022	0.841071827585519
AST || id:ukb-bub35-AST	Endometriosis || id:finngen_R10_N14_ENDOMETRIOSIS	ukb-bub35-AST	finngen_R10_N14_ENDOMETRIOSIS	128171	rs138420351	0.289782660332542	0.382290973871734	0.448441427079142
AST || id:ukb-bub35-AST	Endometriosis || id:finngen_R10_N14_ENDOMETRIOSIS	ukb-bub35-AST	finngen_R10_N14_ENDOMETRIOSIS	128171	rs139744333	-0.11835	0.838421768707483	0.887745388896361
AST || id:ukb-bub35-AST	Endometriosis || id:finngen_R10_N14_ENDOMETRIOSIS	ukb-bub35-AST	finngen_R10_N14_ENDOMETRIOSIS	128171	rs1408579	0.395280082987552	0.256663900414938	0.123543566991412
AST || id:ukb-bub35-AST	Endometriosis || id:finngen_R10_N14_ENDOMETRIOSIS	ukb-bub35-AST	finngen_R10_N14_ENDOMETRIOSIS	128171	rs142451335	4.38275862068966	1.12320689655172	9.53992938521032e-05
AST || id:ukb-bub35-AST	Endometriosis || id:finngen_R10_N14_ENDOMETRIOSIS	ukb-bub35-AST	finngen_R10_N14_ENDOMETRIOSIS	128171	rs143105156	-0.512228	0.414454160789845	0.216491616780466
AST || id:ukb-bub35-AST	Endometriosis || id:finngen_R10_N14_ENDOMETRIOSIS	ukb-bub35-AST	finngen_R10_N14_ENDOMETRIOSIS	128171	rs145571340	0.717262411347518	0.71627304964539	0.31664251893552
AST || id:ukb-bub35-AST	Endometriosis || id:finngen_R10_N14_ENDOMETRIOSIS	ukb-bub35-AST	finngen_R10_N14_ENDOMETRIOSIS	128171	rs148828372	0.19215543071161	0.65624531835206	0.769667105770252
AST || id:ukb-bub35-AST	Endometriosis || id:finngen_R10_N14_ENDOMETRIOSIS	ukb-bub35-AST	finngen_R10_N14_ENDOMETRIOSIS	128171	rs149756794	0.206710886075949	0.599936708860759	0.730429325396966
AST || id:ukb-bub35-AST	Endometriosis || id:finngen_R10_N14_ENDOMETRIOSIS	ukb-bub35-AST	finngen_R10_N14_ENDOMETRIOSIS	128171	rs157595	1.0675935828877	0.701	0.12776920463681
AST || id:ukb-bub35-AST	Endometriosis || id:finngen_R10_N14_ENDOMETRIOSIS	ukb-bub35-AST	finngen_R10_N14_ENDOMETRIOSIS	128171	rs1707302	1.1784	0.782981	0.132319736338766
AST || id:ukb-bub35-AST	Endometriosis || id:finngen_R10_N14_ENDOMETRIOSIS	ukb-bub35-AST	finngen_R10_N14_ENDOMETRIOSIS	128171	rs17138358	-1.22799	0.510280155642023	0.0161062790057227
AST || id:ukb-bub35-AST	Endometriosis || id:finngen_R10_N14_ENDOMETRIOSIS	ukb-bub35-AST	finngen_R10_N14_ENDOMETRIOSIS	128171	rs17141457	0.5364	0.507550980392157	0.29058477559215
AST || id:ukb-bub35-AST	Endometriosis || id:finngen_R10_N14_ENDOMETRIOSIS	ukb-bub35-AST	finngen_R10_N14_ENDOMETRIOSIS	128171	rs17305868	-0.789893	0.80892	0.328827185888862
AST || id:ukb-bub35-AST	Endometriosis || id:finngen_R10_N14_ENDOMETRIOSIS	ukb-bub35-AST	finngen_R10_N14_ENDOMETRIOSIS	128171	rs17532301	0.92155223880597	0.94435223880597	0.329135597932726
AST || id:ukb-bub35-AST	Endometriosis || id:finngen_R10_N14_ENDOMETRIOSIS	ukb-bub35-AST	finngen_R10_N14_ENDOMETRIOSIS	128171	rs17576323	-2.79055	0.755170212765957	0.000219658555213102
AST || id:ukb-bub35-AST	Endometriosis || id:finngen_R10_N14_ENDOMETRIOSIS	ukb-bub35-AST	finngen_R10_N14_ENDOMETRIOSIS	128171	rs1778796	-1.06165	0.761080745341615	0.163037817302629
AST || id:ukb-bub35-AST	Endometriosis || id:finngen_R10_N14_ENDOMETRIOSIS	ukb-bub35-AST	finngen_R10_N14_ENDOMETRIOSIS	128171	rs17826137	-1.18135	0.802815642458101	0.141154886902671
AST || id:ukb-bub35-AST	Endometriosis || id:finngen_R10_N14_ENDOMETRIOSIS	ukb-bub35-AST	finngen_R10_N14_ENDOMETRIOSIS	128171	rs1864529	-2.13002	1.04674594594595	0.0418616195335022
AST || id:ukb-bub35-AST	Endometriosis || id:finngen_R10_N14_ENDOMETRIOSIS	ukb-bub35-AST	finngen_R10_N14_ENDOMETRIOSIS	128171	rs188247550	-0.294574	0.29491684434968	0.317874144171195
AST || id:ukb-bub35-AST	Endometriosis || id:finngen_R10_N14_ENDOMETRIOSIS	ukb-bub35-AST	finngen_R10_N14_ENDOMETRIOSIS	128171	rs1887646	-0.284592	0.734710843373494	0.698495176399128
AST || id:ukb-bub35-AST	Endometriosis || id:finngen_R10_N14_ENDOMETRIOSIS	ukb-bub35-AST	finngen_R10_N14_ENDOMETRIOSIS	128171	rs1888923	-0.106745	0.892266666666667	0.904773302747297
AST || id:ukb-bub35-AST	Endometriosis || id:finngen_R10_N14_ENDOMETRIOSIS	ukb-bub35-AST	finngen_R10_N14_ENDOMETRIOSIS	128171	rs1890426	-0.730025	0.60328855721393	0.226249813233685
AST || id:ukb-bub35-AST	Endometriosis || id:finngen_R10_N14_ENDOMETRIOSIS	ukb-bub35-AST	finngen_R10_N14_ENDOMETRIOSIS	128171	rs2070895	-0.618854	0.691874371859297	0.371075574374312
AST || id:ukb-bub35-AST	Endometriosis || id:finngen_R10_N14_ENDOMETRIOSIS	ukb-bub35-AST	finngen_R10_N14_ENDOMETRIOSIS	128171	rs2094197	0.517772602739726	0.849924657534247	0.542393048924355
AST || id:ukb-bub35-AST	Endometriosis || id:finngen_R10_N14_ENDOMETRIOSIS	ukb-bub35-AST	finngen_R10_N14_ENDOMETRIOSIS	128171	rs213209	0.932638	0.560791666666667	0.0962978164577199
AST || id:ukb-bub35-AST	Endometriosis || id:finngen_R10_N14_ENDOMETRIOSIS	ukb-bub35-AST	finngen_R10_N14_ENDOMETRIOSIS	128171	rs2137537	-0.239817	0.482915384615385	0.619470045372203
AST || id:ukb-bub35-AST	Endometriosis || id:finngen_R10_N14_ENDOMETRIOSIS	ukb-bub35-AST	finngen_R10_N14_ENDOMETRIOSIS	128171	rs2138157	1.26805	0.623015	0.0418170532923636
AST || id:ukb-bub35-AST	Endometriosis || id:finngen_R10_N14_ENDOMETRIOSIS	ukb-bub35-AST	finngen_R10_N14_ENDOMETRIOSIS	128171	rs2168028	-0.0143183	0.938603053435114	0.987828801721688
AST || id:ukb-bub35-AST	Endometriosis || id:finngen_R10_N14_ENDOMETRIOSIS	ukb-bub35-AST	finngen_R10_N14_ENDOMETRIOSIS	128171	rs217184	-0.0491405	0.557583333333333	0.929772338918668
AST || id:ukb-bub35-AST	Endometriosis || id:finngen_R10_N14_ENDOMETRIOSIS	ukb-bub35-AST	finngen_R10_N14_ENDOMETRIOSIS	128171	rs2239222	-0.386529	0.897402877697842	0.666672453228386
AST || id:ukb-bub35-AST	Endometriosis || id:finngen_R10_N14_ENDOMETRIOSIS	ukb-bub35-AST	finngen_R10_N14_ENDOMETRIOSIS	128171	rs2244278	-0.845148	0.87893670886076	0.336272217655025
AST || id:ukb-bub35-AST	Endometriosis || id:finngen_R10_N14_ENDOMETRIOSIS	ukb-bub35-AST	finngen_R10_N14_ENDOMETRIOSIS	128171	rs2247650	0.655139175257732	0.620211340206186	0.290823858725123
AST || id:ukb-bub35-AST	Endometriosis || id:finngen_R10_N14_ENDOMETRIOSIS	ukb-bub35-AST	finngen_R10_N14_ENDOMETRIOSIS	128171	rs2257150	0.169060431654676	0.858669064748202	0.843916281023692
AST || id:ukb-bub35-AST	Endometriosis || id:finngen_R10_N14_ENDOMETRIOSIS	ukb-bub35-AST	finngen_R10_N14_ENDOMETRIOSIS	128171	rs2291160	0.430655801104972	0.667436464088398	0.518772544908869
AST || id:ukb-bub35-AST	Endometriosis || id:finngen_R10_N14_ENDOMETRIOSIS	ukb-bub35-AST	finngen_R10_N14_ENDOMETRIOSIS	128171	rs2296661	-0.707605	0.701510256410256	0.313124185550387
AST || id:ukb-bub35-AST	Endometriosis || id:finngen_R10_N14_ENDOMETRIOSIS	ukb-bub35-AST	finngen_R10_N14_ENDOMETRIOSIS	128171	rs2304282	-0.0203546	0.499487804878049	0.967494392665972
AST || id:ukb-bub35-AST	Endometriosis || id:finngen_R10_N14_ENDOMETRIOSIS	ukb-bub35-AST	finngen_R10_N14_ENDOMETRIOSIS	128171	rs2367585	-0.30542	0.484256944444445	0.528237665975701
AST || id:ukb-bub35-AST	Endometriosis || id:finngen_R10_N14_ENDOMETRIOSIS	ukb-bub35-AST	finngen_R10_N14_ENDOMETRIOSIS	128171	rs2373816	-0.555663	0.995746268656717	0.576819000646267
AST || id:ukb-bub35-AST	Endometriosis || id:finngen_R10_N14_ENDOMETRIOSIS	ukb-bub35-AST	finngen_R10_N14_ENDOMETRIOSIS	128171	rs2394529	0.216601244813278	0.575070539419087	0.706432527974419
AST || id:ukb-bub35-AST	Endometriosis || id:finngen_R10_N14_ENDOMETRIOSIS	ukb-bub35-AST	finngen_R10_N14_ENDOMETRIOSIS	128171	rs2452170	0.515704794520548	0.836150684931507	0.53739264623296
AST || id:ukb-bub35-AST	Endometriosis || id:finngen_R10_N14_ENDOMETRIOSIS	ukb-bub35-AST	finngen_R10_N14_ENDOMETRIOSIS	128171	rs2489207	0.305882170542636	0.584147286821705	0.600529805894646
AST || id:ukb-bub35-AST	Endometriosis || id:finngen_R10_N14_ENDOMETRIOSIS	ukb-bub35-AST	finngen_R10_N14_ENDOMETRIOSIS	128171	rs2491441	0.432065104166667	0.369305	0.242024267399066
AST || id:ukb-bub35-AST	Endometriosis || id:finngen_R10_N14_ENDOMETRIOSIS	ukb-bub35-AST	finngen_R10_N14_ENDOMETRIOSIS	128171	rs2583442	-0.543974	0.734932989690722	0.45919777649183
AST || id:ukb-bub35-AST	Endometriosis || id:finngen_R10_N14_ENDOMETRIOSIS	ukb-bub35-AST	finngen_R10_N14_ENDOMETRIOSIS	128171	rs2738759	0.282037037037037	0.838912457912458	0.736724844874424
AST || id:ukb-bub35-AST	Endometriosis || id:finngen_R10_N14_ENDOMETRIOSIS	ukb-bub35-AST	finngen_R10_N14_ENDOMETRIOSIS	128171	rs2800290	-0.978059	0.554466063348416	0.0777378434690719
AST || id:ukb-bub35-AST	Endometriosis || id:finngen_R10_N14_ENDOMETRIOSIS	ukb-bub35-AST	finngen_R10_N14_ENDOMETRIOSIS	128171	rs28374650	-0.826242	0.419569536423841	0.0489231827683541
AST || id:ukb-bub35-AST	Endometriosis || id:finngen_R10_N14_ENDOMETRIOSIS	ukb-bub35-AST	finngen_R10_N14_ENDOMETRIOSIS	128171	rs28377268	0.985938095238095	0.911104761904762	0.279192670686204
AST || id:ukb-bub35-AST	Endometriosis || id:finngen_R10_N14_ENDOMETRIOSIS	ukb-bub35-AST	finngen_R10_N14_ENDOMETRIOSIS	128171	rs2849422	0.622016574585635	0.358541436464088	0.0827669011818946
AST || id:ukb-bub35-AST	Endometriosis || id:finngen_R10_N14_ENDOMETRIOSIS	ukb-bub35-AST	finngen_R10_N14_ENDOMETRIOSIS	128171	rs2853916	-0.298091	1.02245029239766	0.770634254001615
AST || id:ukb-bub35-AST	Endometriosis || id:finngen_R10_N14_ENDOMETRIOSIS	ukb-bub35-AST	finngen_R10_N14_ENDOMETRIOSIS	128171	rs28650790	2.53334104046243	1.01920809248555	0.0129334169736087
AST || id:ukb-bub35-AST	Endometriosis || id:finngen_R10_N14_ENDOMETRIOSIS	ukb-bub35-AST	finngen_R10_N14_ENDOMETRIOSIS	128171	rs2910953	-1.19635	0.484103343465046	0.0134634534155932
AST || id:ukb-bub35-AST	Endometriosis || id:finngen_R10_N14_ENDOMETRIOSIS	ukb-bub35-AST	finngen_R10_N14_ENDOMETRIOSIS	128171	rs292553	-0.905343	0.749867403314917	0.227302448383879
AST || id:ukb-bub35-AST	Endometriosis || id:finngen_R10_N14_ENDOMETRIOSIS	ukb-bub35-AST	finngen_R10_N14_ENDOMETRIOSIS	128171	rs2930191	-0.0216722	0.507225	0.965919212764585
AST || id:ukb-bub35-AST	Endometriosis || id:finngen_R10_N14_ENDOMETRIOSIS	ukb-bub35-AST	finngen_R10_N14_ENDOMETRIOSIS	128171	rs2946154	0.267755612244898	0.621948979591837	0.666824276509679
AST || id:ukb-bub35-AST	Endometriosis || id:finngen_R10_N14_ENDOMETRIOSIS	ukb-bub35-AST	finngen_R10_N14_ENDOMETRIOSIS	128171	rs2958153	-1.77811	0.741674876847291	0.0165108528555118
AST || id:ukb-bub35-AST	Endometriosis || id:finngen_R10_N14_ENDOMETRIOSIS	ukb-bub35-AST	finngen_R10_N14_ENDOMETRIOSIS	128171	rs2980888	1.06144943820225	0.513370786516854	0.0386769188130283
AST || id:ukb-bub35-AST	Endometriosis || id:finngen_R10_N14_ENDOMETRIOSIS	ukb-bub35-AST	finngen_R10_N14_ENDOMETRIOSIS	128171	rs333948	-0.295735	0.392066844919786	0.450670215522941
AST || id:ukb-bub35-AST	Endometriosis || id:finngen_R10_N14_ENDOMETRIOSIS	ukb-bub35-AST	finngen_R10_N14_ENDOMETRIOSIS	128171	rs35149321	-0.569944	0.612	0.351707828411497
AST || id:ukb-bub35-AST	Endometriosis || id:finngen_R10_N14_ENDOMETRIOSIS	ukb-bub35-AST	finngen_R10_N14_ENDOMETRIOSIS	128171	rs351978	-1.269	0.826636363636364	0.124750199435291
AST || id:ukb-bub35-AST	Endometriosis || id:finngen_R10_N14_ENDOMETRIOSIS	ukb-bub35-AST	finngen_R10_N14_ENDOMETRIOSIS	128171	rs35221426	1.42181385281385	0.835108225108225	0.0886522367005478
AST || id:ukb-bub35-AST	Endometriosis || id:finngen_R10_N14_ENDOMETRIOSIS	ukb-bub35-AST	finngen_R10_N14_ENDOMETRIOSIS	128171	rs35286811	-1.69407	0.833127272727273	0.0420131293090298
AST || id:ukb-bub35-AST	Endometriosis || id:finngen_R10_N14_ENDOMETRIOSIS	ukb-bub35-AST	finngen_R10_N14_ENDOMETRIOSIS	128171	rs36086195	0.295736795252226	0.382249258160237	0.43912285217932
AST || id:ukb-bub35-AST	Endometriosis || id:finngen_R10_N14_ENDOMETRIOSIS	ukb-bub35-AST	finngen_R10_N14_ENDOMETRIOSIS	128171	rs369705328	-0.03071	0.121239495798319	0.800036398019544
AST || id:ukb-bub35-AST	Endometriosis || id:finngen_R10_N14_ENDOMETRIOSIS	ukb-bub35-AST	finngen_R10_N14_ENDOMETRIOSIS	128171	rs3744231	0.665865972222222	0.994590277777778	0.503184414870565
AST || id:ukb-bub35-AST	Endometriosis || id:finngen_R10_N14_ENDOMETRIOSIS	ukb-bub35-AST	finngen_R10_N14_ENDOMETRIOSIS	128171	rs3767641	-0.208707	0.49831746031746	0.675345710017373
AST || id:ukb-bub35-AST	Endometriosis || id:finngen_R10_N14_ENDOMETRIOSIS	ukb-bub35-AST	finngen_R10_N14_ENDOMETRIOSIS	128171	rs3785579	-0.843209	0.668759090909091	0.207360637089393
AST || id:ukb-bub35-AST	Endometriosis || id:finngen_R10_N14_ENDOMETRIOSIS	ukb-bub35-AST	finngen_R10_N14_ENDOMETRIOSIS	128171	rs3814316	1.45067	0.470734	0.00205813572002031
AST || id:ukb-bub35-AST	Endometriosis || id:finngen_R10_N14_ENDOMETRIOSIS	ukb-bub35-AST	finngen_R10_N14_ENDOMETRIOSIS	128171	rs3816117	-0.842	0.834868055555556	0.313194047144288
AST || id:ukb-bub35-AST	Endometriosis || id:finngen_R10_N14_ENDOMETRIOSIS	ukb-bub35-AST	finngen_R10_N14_ENDOMETRIOSIS	128171	rs3820979	-0.468858	0.522958333333333	0.369959048185701
AST || id:ukb-bub35-AST	Endometriosis || id:finngen_R10_N14_ENDOMETRIOSIS	ukb-bub35-AST	finngen_R10_N14_ENDOMETRIOSIS	128171	rs3822939	0.883880281690141	0.845478873239437	0.295829029318125
AST || id:ukb-bub35-AST	Endometriosis || id:finngen_R10_N14_ENDOMETRIOSIS	ukb-bub35-AST	finngen_R10_N14_ENDOMETRIOSIS	128171	rs3869549	0.468241040462428	0.714549132947977	0.512277329145359
AST || id:ukb-bub35-AST	Endometriosis || id:finngen_R10_N14_ENDOMETRIOSIS	ukb-bub35-AST	finngen_R10_N14_ENDOMETRIOSIS	128171	rs387757	0.279923976608187	0.818134502923977	0.732238694954463
AST || id:ukb-bub35-AST	Endometriosis || id:finngen_R10_N14_ENDOMETRIOSIS	ukb-bub35-AST	finngen_R10_N14_ENDOMETRIOSIS	128171	rs407463	0.161716233766234	0.787545454545455	0.837304857435683
AST || id:ukb-bub35-AST	Endometriosis || id:finngen_R10_N14_ENDOMETRIOSIS	ukb-bub35-AST	finngen_R10_N14_ENDOMETRIOSIS	128171	rs41276920	-0.620456	0.784691275167785	0.429118343725855
AST || id:ukb-bub35-AST	Endometriosis || id:finngen_R10_N14_ENDOMETRIOSIS	ukb-bub35-AST	finngen_R10_N14_ENDOMETRIOSIS	128171	rs4135247	-0.355609	0.639948186528497	0.578427067036536
AST || id:ukb-bub35-AST	Endometriosis || id:finngen_R10_N14_ENDOMETRIOSIS	ukb-bub35-AST	finngen_R10_N14_ENDOMETRIOSIS	128171	rs4368212	0.272402702702703	0.662281081081081	0.680845380423882
AST || id:ukb-bub35-AST	Endometriosis || id:finngen_R10_N14_ENDOMETRIOSIS	ukb-bub35-AST	finngen_R10_N14_ENDOMETRIOSIS	128171	rs4425959	0.886597122302158	0.460496402877698	0.054190915087824
AST || id:ukb-bub35-AST	Endometriosis || id:finngen_R10_N14_ENDOMETRIOSIS	ukb-bub35-AST	finngen_R10_N14_ENDOMETRIOSIS	128171	rs4492899	0.159354751131222	0.573642533936652	0.781170099743509
AST || id:ukb-bub35-AST	Endometriosis || id:finngen_R10_N14_ENDOMETRIOSIS	ukb-bub35-AST	finngen_R10_N14_ENDOMETRIOSIS	128171	rs45505795	-0.287725	0.468544342507645	0.539160967712405
AST || id:ukb-bub35-AST	Endometriosis || id:finngen_R10_N14_ENDOMETRIOSIS	ukb-bub35-AST	finngen_R10_N14_ENDOMETRIOSIS	128171	rs4575545	-0.328307	0.891149659863946	0.712568917027898
AST || id:ukb-bub35-AST	Endometriosis || id:finngen_R10_N14_ENDOMETRIOSIS	ukb-bub35-AST	finngen_R10_N14_ENDOMETRIOSIS	128171	rs4611747	-0.915149	0.583478431372549	0.116779238167982
AST || id:ukb-bub35-AST	Endometriosis || id:finngen_R10_N14_ENDOMETRIOSIS	ukb-bub35-AST	finngen_R10_N14_ENDOMETRIOSIS	128171	rs475853	-0.133489	0.219781032078103	0.543604494977526
AST || id:ukb-bub35-AST	Endometriosis || id:finngen_R10_N14_ENDOMETRIOSIS	ukb-bub35-AST	finngen_R10_N14_ENDOMETRIOSIS	128171	rs4790874	-0.205819	0.830158620689655	0.804190996780476
AST || id:ukb-bub35-AST	Endometriosis || id:finngen_R10_N14_ENDOMETRIOSIS	ukb-bub35-AST	finngen_R10_N14_ENDOMETRIOSIS	128171	rs4852780	-0.557059	0.66458064516129	0.401911929158399
AST || id:ukb-bub35-AST	Endometriosis || id:finngen_R10_N14_ENDOMETRIOSIS	ukb-bub35-AST	finngen_R10_N14_ENDOMETRIOSIS	128171	rs4925547	-1.02259	0.834641891891892	0.220506828435691
AST || id:ukb-bub35-AST	Endometriosis || id:finngen_R10_N14_ENDOMETRIOSIS	ukb-bub35-AST	finngen_R10_N14_ENDOMETRIOSIS	128171	rs493811	0.340925663716814	0.538008849557522	0.526289417815141
AST || id:ukb-bub35-AST	Endometriosis || id:finngen_R10_N14_ENDOMETRIOSIS	ukb-bub35-AST	finngen_R10_N14_ENDOMETRIOSIS	128171	rs4944796	0.257638650306749	0.740355828220859	0.727845435891211
AST || id:ukb-bub35-AST	Endometriosis || id:finngen_R10_N14_ENDOMETRIOSIS	ukb-bub35-AST	finngen_R10_N14_ENDOMETRIOSIS	128171	rs4955721	-1.38738	0.899251063829787	0.122874333357115
AST || id:ukb-bub35-AST	Endometriosis || id:finngen_R10_N14_ENDOMETRIOSIS	ukb-bub35-AST	finngen_R10_N14_ENDOMETRIOSIS	128171	rs500802	0.647129032258065	0.697295698924731	0.35337883790326
AST || id:ukb-bub35-AST	Endometriosis || id:finngen_R10_N14_ENDOMETRIOSIS	ukb-bub35-AST	finngen_R10_N14_ENDOMETRIOSIS	128171	rs5010513	1.28172067039106	0.73608938547486	0.0816385695748002
AST || id:ukb-bub35-AST	Endometriosis || id:finngen_R10_N14_ENDOMETRIOSIS	ukb-bub35-AST	finngen_R10_N14_ENDOMETRIOSIS	128171	rs55715661	1.85772142857143	0.892578571428571	0.0374066962267498
AST || id:ukb-bub35-AST	Endometriosis || id:finngen_R10_N14_ENDOMETRIOSIS	ukb-bub35-AST	finngen_R10_N14_ENDOMETRIOSIS	128171	rs56010181	-0.52995	0.801495833333333	0.50848329724037
AST || id:ukb-bub35-AST	Endometriosis || id:finngen_R10_N14_ENDOMETRIOSIS	ukb-bub35-AST	finngen_R10_N14_ENDOMETRIOSIS	128171	rs56014508	-0.467407	0.817533783783784	0.567505866464322
AST || id:ukb-bub35-AST	Endometriosis || id:finngen_R10_N14_ENDOMETRIOSIS	ukb-bub35-AST	finngen_R10_N14_ENDOMETRIOSIS	128171	rs56033718	-0.0149428	0.261516917293233	0.954434627977811
AST || id:ukb-bub35-AST	Endometriosis || id:finngen_R10_N14_ENDOMETRIOSIS	ukb-bub35-AST	finngen_R10_N14_ENDOMETRIOSIS	128171	rs56254331	-0.0343517	0.513148936170213	0.946627177811324
AST || id:ukb-bub35-AST	Endometriosis || id:finngen_R10_N14_ENDOMETRIOSIS	ukb-bub35-AST	finngen_R10_N14_ENDOMETRIOSIS	128171	rs56287545	0.136767494356659	0.423644093303236	0.746819572923823
AST || id:ukb-bub35-AST	Endometriosis || id:finngen_R10_N14_ENDOMETRIOSIS	ukb-bub35-AST	finngen_R10_N14_ENDOMETRIOSIS	128171	rs58869566	1.22839622641509	0.803251572327044	0.126195149834166
AST || id:ukb-bub35-AST	Endometriosis || id:finngen_R10_N14_ENDOMETRIOSIS	ukb-bub35-AST	finngen_R10_N14_ENDOMETRIOSIS	128171	rs6010040	-0.27635	0.735508571428571	0.70712000795135
AST || id:ukb-bub35-AST	Endometriosis || id:finngen_R10_N14_ENDOMETRIOSIS	ukb-bub35-AST	finngen_R10_N14_ENDOMETRIOSIS	128171	rs6018185	1.04698692810458	0.792758169934641	0.186605111356422
AST || id:ukb-bub35-AST	Endometriosis || id:finngen_R10_N14_ENDOMETRIOSIS	ukb-bub35-AST	finngen_R10_N14_ENDOMETRIOSIS	128171	rs6088662	-0.144794	0.632068376068376	0.818806466279663
AST || id:ukb-bub35-AST	Endometriosis || id:finngen_R10_N14_ENDOMETRIOSIS	ukb-bub35-AST	finngen_R10_N14_ENDOMETRIOSIS	128171	rs61705577	-0.629295	0.695062176165803	0.36526415037601
AST || id:ukb-bub35-AST	Endometriosis || id:finngen_R10_N14_ENDOMETRIOSIS	ukb-bub35-AST	finngen_R10_N14_ENDOMETRIOSIS	128171	rs61787033	-0.6646	0.608795238095238	0.274980702093476
AST || id:ukb-bub35-AST	Endometriosis || id:finngen_R10_N14_ENDOMETRIOSIS	ukb-bub35-AST	finngen_R10_N14_ENDOMETRIOSIS	128171	rs61905116	0.286004219409283	0.519267932489452	0.581782083027399
AST || id:ukb-bub35-AST	Endometriosis || id:finngen_R10_N14_ENDOMETRIOSIS	ukb-bub35-AST	finngen_R10_N14_ENDOMETRIOSIS	128171	rs62176784	-0.454464	0.555828828828829	0.413566808028196
AST || id:ukb-bub35-AST	Endometriosis || id:finngen_R10_N14_ENDOMETRIOSIS	ukb-bub35-AST	finngen_R10_N14_ENDOMETRIOSIS	128171	rs62196482	1.08828275862069	0.858186206896552	0.204755239271955
AST || id:ukb-bub35-AST	Endometriosis || id:finngen_R10_N14_ENDOMETRIOSIS	ukb-bub35-AST	finngen_R10_N14_ENDOMETRIOSIS	128171	rs62440462	0.626988372093023	0.854343023255814	0.463019655648513
AST || id:ukb-bub35-AST	Endometriosis || id:finngen_R10_N14_ENDOMETRIOSIS	ukb-bub35-AST	finngen_R10_N14_ENDOMETRIOSIS	128171	rs62440901	0.61384236453202	0.892133004926108	0.491414060141256
AST || id:ukb-bub35-AST	Endometriosis || id:finngen_R10_N14_ENDOMETRIOSIS	ukb-bub35-AST	finngen_R10_N14_ENDOMETRIOSIS	128171	rs62544382	0.419210031347962	0.386253918495298	0.277778886483979
AST || id:ukb-bub35-AST	Endometriosis || id:finngen_R10_N14_ENDOMETRIOSIS	ukb-bub35-AST	finngen_R10_N14_ENDOMETRIOSIS	128171	rs640300	0.676685121107266	0.679847750865052	0.31956702426011
AST || id:ukb-bub35-AST	Endometriosis || id:finngen_R10_N14_ENDOMETRIOSIS	ukb-bub35-AST	finngen_R10_N14_ENDOMETRIOSIS	128171	rs6416345	1.05490647482014	0.937820143884892	0.260652834933305
AST || id:ukb-bub35-AST	Endometriosis || id:finngen_R10_N14_ENDOMETRIOSIS	ukb-bub35-AST	finngen_R10_N14_ENDOMETRIOSIS	128171	rs6445986	-0.973374	0.695480243161094	0.161641874578472
AST || id:ukb-bub35-AST	Endometriosis || id:finngen_R10_N14_ENDOMETRIOSIS	ukb-bub35-AST	finngen_R10_N14_ENDOMETRIOSIS	128171	rs6460896	-0.346041	0.922770370370371	0.707658377146079
AST || id:ukb-bub35-AST	Endometriosis || id:finngen_R10_N14_ENDOMETRIOSIS	ukb-bub35-AST	finngen_R10_N14_ENDOMETRIOSIS	128171	rs6547692	1.05261165048544	0.59776213592233	0.0782518451694807
AST || id:ukb-bub35-AST	Endometriosis || id:finngen_R10_N14_ENDOMETRIOSIS	ukb-bub35-AST	finngen_R10_N14_ENDOMETRIOSIS	128171	rs6559742	0.991762711864407	0.833694915254237	0.234204004013459
AST || id:ukb-bub35-AST	Endometriosis || id:finngen_R10_N14_ENDOMETRIOSIS	ukb-bub35-AST	finngen_R10_N14_ENDOMETRIOSIS	128171	rs6601512	1.0008102189781	0.442324817518248	0.0236595090916818
AST || id:ukb-bub35-AST	Endometriosis || id:finngen_R10_N14_ENDOMETRIOSIS	ukb-bub35-AST	finngen_R10_N14_ENDOMETRIOSIS	128171	rs6602909	0.675439024390244	0.616048780487805	0.2729015333587
AST || id:ukb-bub35-AST	Endometriosis || id:finngen_R10_N14_ENDOMETRIOSIS	ukb-bub35-AST	finngen_R10_N14_ENDOMETRIOSIS	128171	rs6704561	2.03728301886792	0.80662893081761	0.0115476051503693
AST || id:ukb-bub35-AST	Endometriosis || id:finngen_R10_N14_ENDOMETRIOSIS	ukb-bub35-AST	finngen_R10_N14_ENDOMETRIOSIS	128171	rs673418	-0.104816	0.84943115942029	0.901793620421395
AST || id:ukb-bub35-AST	Endometriosis || id:finngen_R10_N14_ENDOMETRIOSIS	ukb-bub35-AST	finngen_R10_N14_ENDOMETRIOSIS	128171	rs6750559	0.0957119469026549	0.580982300884956	0.869147381611897
AST || id:ukb-bub35-AST	Endometriosis || id:finngen_R10_N14_ENDOMETRIOSIS	ukb-bub35-AST	finngen_R10_N14_ENDOMETRIOSIS	128171	rs6757524	-0.227308	0.69582722513089	0.743915347309443
AST || id:ukb-bub35-AST	Endometriosis || id:finngen_R10_N14_ENDOMETRIOSIS	ukb-bub35-AST	finngen_R10_N14_ENDOMETRIOSIS	128171	rs67613802	-0.468641	0.397168341708543	0.238018180287311
AST || id:ukb-bub35-AST	Endometriosis || id:finngen_R10_N14_ENDOMETRIOSIS	ukb-bub35-AST	finngen_R10_N14_ENDOMETRIOSIS	128171	rs6787621	-0.718778	0.829058823529412	0.38595273084956
AST || id:ukb-bub35-AST	Endometriosis || id:finngen_R10_N14_ENDOMETRIOSIS	ukb-bub35-AST	finngen_R10_N14_ENDOMETRIOSIS	128171	rs68147365	0.485201834862385	0.434990825688073	0.264666181828911
AST || id:ukb-bub35-AST	Endometriosis || id:finngen_R10_N14_ENDOMETRIOSIS	ukb-bub35-AST	finngen_R10_N14_ENDOMETRIOSIS	128171	rs6815309	-1.06063	0.653782608695652	0.104739485937684
AST || id:ukb-bub35-AST	Endometriosis || id:finngen_R10_N14_ENDOMETRIOSIS	ukb-bub35-AST	finngen_R10_N14_ENDOMETRIOSIS	128171	rs6879279	-1.1926	0.857097297297297	0.164091852382513
AST || id:ukb-bub35-AST	Endometriosis || id:finngen_R10_N14_ENDOMETRIOSIS	ukb-bub35-AST	finngen_R10_N14_ENDOMETRIOSIS	128171	rs6923024	0.706280701754386	0.54160350877193	0.192214869369464
AST || id:ukb-bub35-AST	Endometriosis || id:finngen_R10_N14_ENDOMETRIOSIS	ukb-bub35-AST	finngen_R10_N14_ENDOMETRIOSIS	128171	rs7000496	0.762823699421965	0.921329479768786	0.407693311118663
AST || id:ukb-bub35-AST	Endometriosis || id:finngen_R10_N14_ENDOMETRIOSIS	ukb-bub35-AST	finngen_R10_N14_ENDOMETRIOSIS	128171	rs7018885	0.141315079365079	0.60475	0.815237139523081
AST || id:ukb-bub35-AST	Endometriosis || id:finngen_R10_N14_ENDOMETRIOSIS	ukb-bub35-AST	finngen_R10_N14_ENDOMETRIOSIS	128171	rs71620985	0.505730120481928	0.827102409638554	0.540903028630691
AST || id:ukb-bub35-AST	Endometriosis || id:finngen_R10_N14_ENDOMETRIOSIS	ukb-bub35-AST	finngen_R10_N14_ENDOMETRIOSIS	128171	rs71635524	-1.09868	0.812104026845638	0.176091897097483
AST || id:ukb-bub35-AST	Endometriosis || id:finngen_R10_N14_ENDOMETRIOSIS	ukb-bub35-AST	finngen_R10_N14_ENDOMETRIOSIS	128171	rs7164373	0.156964516129032	0.703230414746544	0.82337599231109
AST || id:ukb-bub35-AST	Endometriosis || id:finngen_R10_N14_ENDOMETRIOSIS	ukb-bub35-AST	finngen_R10_N14_ENDOMETRIOSIS	128171	rs7189522	0.258725877192982	0.592258771929825	0.662223034069552
AST || id:ukb-bub35-AST	Endometriosis || id:finngen_R10_N14_ENDOMETRIOSIS	ukb-bub35-AST	finngen_R10_N14_ENDOMETRIOSIS	128171	rs7241335	-0.533893	0.495462068965517	0.281227460887079
AST || id:ukb-bub35-AST	Endometriosis || id:finngen_R10_N14_ENDOMETRIOSIS	ukb-bub35-AST	finngen_R10_N14_ENDOMETRIOSIS	128171	rs7249236	-0.42117	0.853912280701754	0.621854201964569
AST || id:ukb-bub35-AST	Endometriosis || id:finngen_R10_N14_ENDOMETRIOSIS	ukb-bub35-AST	finngen_R10_N14_ENDOMETRIOSIS	128171	rs7250175	0.388316	0.511388	0.447651258207679
AST || id:ukb-bub35-AST	Endometriosis || id:finngen_R10_N14_ENDOMETRIOSIS	ukb-bub35-AST	finngen_R10_N14_ENDOMETRIOSIS	128171	rs7266553	0.54216130952381	0.785178571428572	0.48988340806471
AST || id:ukb-bub35-AST	Endometriosis || id:finngen_R10_N14_ENDOMETRIOSIS	ukb-bub35-AST	finngen_R10_N14_ENDOMETRIOSIS	128171	rs72677850	0.207548769371012	0.529670920692799	0.695172928180946
AST || id:ukb-bub35-AST	Endometriosis || id:finngen_R10_N14_ENDOMETRIOSIS	ukb-bub35-AST	finngen_R10_N14_ENDOMETRIOSIS	128171	rs72736909	1.43546619217082	0.739758007117438	0.0523245708774858
AST || id:ukb-bub35-AST	Endometriosis || id:finngen_R10_N14_ENDOMETRIOSIS	ukb-bub35-AST	finngen_R10_N14_ENDOMETRIOSIS	128171	rs72823016	1.62064055299539	0.952271889400922	0.088780214694638
AST || id:ukb-bub35-AST	Endometriosis || id:finngen_R10_N14_ENDOMETRIOSIS	ukb-bub35-AST	finngen_R10_N14_ENDOMETRIOSIS	128171	rs72842207	-0.639327	0.447691358024691	0.153276492481592
AST || id:ukb-bub35-AST	Endometriosis || id:finngen_R10_N14_ENDOMETRIOSIS	ukb-bub35-AST	finngen_R10_N14_ENDOMETRIOSIS	128171	rs729354	1.6251	0.52551724137931	0.00198557230052154
AST || id:ukb-bub35-AST	Endometriosis || id:finngen_R10_N14_ENDOMETRIOSIS	ukb-bub35-AST	finngen_R10_N14_ENDOMETRIOSIS	128171	rs72999033	-0.194893	0.35771884057971	0.585876601036485
AST || id:ukb-bub35-AST	Endometriosis || id:finngen_R10_N14_ENDOMETRIOSIS	ukb-bub35-AST	finngen_R10_N14_ENDOMETRIOSIS	128171	rs7308990	-1.23005	0.823972602739726	0.135482669492826
AST || id:ukb-bub35-AST	Endometriosis || id:finngen_R10_N14_ENDOMETRIOSIS	ukb-bub35-AST	finngen_R10_N14_ENDOMETRIOSIS	128171	rs73191188	1.56612280701754	0.709608187134503	0.0273123327152298
AST || id:ukb-bub35-AST	Endometriosis || id:finngen_R10_N14_ENDOMETRIOSIS	ukb-bub35-AST	finngen_R10_N14_ENDOMETRIOSIS	128171	rs738408	0.0861515122873346	0.135858223062382	0.525997247610443
AST || id:ukb-bub35-AST	Endometriosis || id:finngen_R10_N14_ENDOMETRIOSIS	ukb-bub35-AST	finngen_R10_N14_ENDOMETRIOSIS	128171	rs7610095	0.0911329032258065	0.812838709677419	0.91073076944863
AST || id:ukb-bub35-AST	Endometriosis || id:finngen_R10_N14_ENDOMETRIOSIS	ukb-bub35-AST	finngen_R10_N14_ENDOMETRIOSIS	128171	rs7753558	0.943477386934673	0.649608040201005	0.14639611903371
AST || id:ukb-bub35-AST	Endometriosis || id:finngen_R10_N14_ENDOMETRIOSIS	ukb-bub35-AST	finngen_R10_N14_ENDOMETRIOSIS	128171	rs7758845	-0.294855	0.574577272727273	0.607833959634935
AST || id:ukb-bub35-AST	Endometriosis || id:finngen_R10_N14_ENDOMETRIOSIS	ukb-bub35-AST	finngen_R10_N14_ENDOMETRIOSIS	128171	rs78733180	1.391	0.876058252427185	0.112332938194159
AST || id:ukb-bub35-AST	Endometriosis || id:finngen_R10_N14_ENDOMETRIOSIS	ukb-bub35-AST	finngen_R10_N14_ENDOMETRIOSIS	128171	rs79287178	-0.260196	0.330640217391304	0.431314087601579
AST || id:ukb-bub35-AST	Endometriosis || id:finngen_R10_N14_ENDOMETRIOSIS	ukb-bub35-AST	finngen_R10_N14_ENDOMETRIOSIS	128171	rs79621191	0.398889182058047	0.526997361477573	0.449104228205556
AST || id:ukb-bub35-AST	Endometriosis || id:finngen_R10_N14_ENDOMETRIOSIS	ukb-bub35-AST	finngen_R10_N14_ENDOMETRIOSIS	128171	rs79744308	0.124486235489221	0.592023217247098	0.833454953084526
AST || id:ukb-bub35-AST	Endometriosis || id:finngen_R10_N14_ENDOMETRIOSIS	ukb-bub35-AST	finngen_R10_N14_ENDOMETRIOSIS	128171	rs8016418	0.27697397260274	0.837157534246575	0.740757428021062
AST || id:ukb-bub35-AST	Endometriosis || id:finngen_R10_N14_ENDOMETRIOSIS	ukb-bub35-AST	finngen_R10_N14_ENDOMETRIOSIS	128171	rs8045630	1.06957894736842	0.714830409356725	0.134583436811874
AST || id:ukb-bub35-AST	Endometriosis || id:finngen_R10_N14_ENDOMETRIOSIS	ukb-bub35-AST	finngen_R10_N14_ENDOMETRIOSIS	128171	rs8178824	1.40518235294118	0.896482352941176	0.117011866454783
AST || id:ukb-bub35-AST	Endometriosis || id:finngen_R10_N14_ENDOMETRIOSIS	ukb-bub35-AST	finngen_R10_N14_ENDOMETRIOSIS	128171	rs854802	0.84625	0.872081	0.331857230220433
AST || id:ukb-bub35-AST	Endometriosis || id:finngen_R10_N14_ENDOMETRIOSIS	ukb-bub35-AST	finngen_R10_N14_ENDOMETRIOSIS	128171	rs868876	-0.258172	0.552143459915612	0.640084334072293
AST || id:ukb-bub35-AST	Endometriosis || id:finngen_R10_N14_ENDOMETRIOSIS	ukb-bub35-AST	finngen_R10_N14_ENDOMETRIOSIS	128171	rs876435	-0.818775	0.580253588516746	0.158225657406027
AST || id:ukb-bub35-AST	Endometriosis || id:finngen_R10_N14_ENDOMETRIOSIS	ukb-bub35-AST	finngen_R10_N14_ENDOMETRIOSIS	128171	rs9463476	0.930963235294118	0.912610294117647	0.307676113730873
AST || id:ukb-bub35-AST	Endometriosis || id:finngen_R10_N14_ENDOMETRIOSIS	ukb-bub35-AST	finngen_R10_N14_ENDOMETRIOSIS	128171	rs9574658	1.54209944751381	0.73471270718232	0.0358244032418631
AST || id:ukb-bub35-AST	Endometriosis || id:finngen_R10_N14_ENDOMETRIOSIS	ukb-bub35-AST	finngen_R10_N14_ENDOMETRIOSIS	128171	rs9604045	-0.905382	0.765754716981132	0.237071004779106
AST || id:ukb-bub35-AST	Endometriosis || id:finngen_R10_N14_ENDOMETRIOSIS	ukb-bub35-AST	finngen_R10_N14_ENDOMETRIOSIS	128171	rs9614100	-0.202555	0.770880952380952	0.792737484760757
AST || id:ukb-bub35-AST	Endometriosis || id:finngen_R10_N14_ENDOMETRIOSIS	ukb-bub35-AST	finngen_R10_N14_ENDOMETRIOSIS	128171	rs9817452	1.37135294117647	0.953169117647059	0.150227054904957
AST || id:ukb-bub35-AST	Endometriosis || id:finngen_R10_N14_ENDOMETRIOSIS	ukb-bub35-AST	finngen_R10_N14_ENDOMETRIOSIS	128171	All - Inverse variance weighted	0.0419159738836089	0.0463082672346019	0.365385402567013
AST || id:ukb-bub35-AST	Endometriosis || id:finngen_R10_N14_ENDOMETRIOSIS	ukb-bub35-AST	finngen_R10_N14_ENDOMETRIOSIS	128171	All - MR Egger	-0.00812008	0.0912749705594904	0.929197448831597
AST2ALT || id:ukb-bub35-AST2ALT	Endometriosis || id:finngen_R10_N14_ENDOMETRIOSIS	ukb-bub35-AST2ALT	finngen_R10_N14_ENDOMETRIOSIS	128171	rs10075805	-1.01067	0.568740088105727	0.0755641720125533
AST2ALT || id:ukb-bub35-AST2ALT	Endometriosis || id:finngen_R10_N14_ENDOMETRIOSIS	ukb-bub35-AST2ALT	finngen_R10_N14_ENDOMETRIOSIS	128171	rs10125673	-0.112373	0.692937142857143	0.871172521788964
AST2ALT || id:ukb-bub35-AST2ALT	Endometriosis || id:finngen_R10_N14_ENDOMETRIOSIS	ukb-bub35-AST2ALT	finngen_R10_N14_ENDOMETRIOSIS	128171	rs10252756	-0.923494	0.801425925925926	0.249192315800904
AST2ALT || id:ukb-bub35-AST2ALT	Endometriosis || id:finngen_R10_N14_ENDOMETRIOSIS	ukb-bub35-AST2ALT	finngen_R10_N14_ENDOMETRIOSIS	128171	rs10264306	-0.425185	0.521073426573427	0.414511772125472
AST2ALT || id:ukb-bub35-AST2ALT	Endometriosis || id:finngen_R10_N14_ENDOMETRIOSIS	ukb-bub35-AST2ALT	finngen_R10_N14_ENDOMETRIOSIS	128171	rs10401969	0.20093006993007	0.345825174825175	0.561229455428366
AST2ALT || id:ukb-bub35-AST2ALT	Endometriosis || id:finngen_R10_N14_ENDOMETRIOSIS	ukb-bub35-AST2ALT	finngen_R10_N14_ENDOMETRIOSIS	128171	rs10405357	0.0958349544072948	0.374483282674772	0.79801839960948
AST2ALT || id:ukb-bub35-AST2ALT	Endometriosis || id:finngen_R10_N14_ENDOMETRIOSIS	ukb-bub35-AST2ALT	finngen_R10_N14_ENDOMETRIOSIS	128171	rs1049523	-0.802303	0.946987878787879	0.396874885454138
AST2ALT || id:ukb-bub35-AST2ALT	Endometriosis || id:finngen_R10_N14_ENDOMETRIOSIS	ukb-bub35-AST2ALT	finngen_R10_N14_ENDOMETRIOSIS	128171	rs1052682	-0.173811	0.8808	0.843566774900659
AST2ALT || id:ukb-bub35-AST2ALT	Endometriosis || id:finngen_R10_N14_ENDOMETRIOSIS	ukb-bub35-AST2ALT	finngen_R10_N14_ENDOMETRIOSIS	128171	rs10876431	-0.297499	0.790375	0.706617747361087
AST2ALT || id:ukb-bub35-AST2ALT	Endometriosis || id:finngen_R10_N14_ENDOMETRIOSIS	ukb-bub35-AST2ALT	finngen_R10_N14_ENDOMETRIOSIS	128171	rs10879184	-0.677239	0.798825806451613	0.396553413661482
AST2ALT || id:ukb-bub35-AST2ALT	Endometriosis || id:finngen_R10_N14_ENDOMETRIOSIS	ukb-bub35-AST2ALT	finngen_R10_N14_ENDOMETRIOSIS	128171	rs10897025	-0.843667	1.07113227513228	0.430907287837407
AST2ALT || id:ukb-bub35-AST2ALT	Endometriosis || id:finngen_R10_N14_ENDOMETRIOSIS	ukb-bub35-AST2ALT	finngen_R10_N14_ENDOMETRIOSIS	128171	rs10971930	0.126941002949853	0.524811209439528	0.808873638510397
AST2ALT || id:ukb-bub35-AST2ALT	Endometriosis || id:finngen_R10_N14_ENDOMETRIOSIS	ukb-bub35-AST2ALT	finngen_R10_N14_ENDOMETRIOSIS	128171	rs11000441	0.806990476190476	0.985561904761905	0.412893358088699
AST2ALT || id:ukb-bub35-AST2ALT	Endometriosis || id:finngen_R10_N14_ENDOMETRIOSIS	ukb-bub35-AST2ALT	finngen_R10_N14_ENDOMETRIOSIS	128171	rs1124251	-2.39205	0.924623456790123	0.00968008549864953
AST2ALT || id:ukb-bub35-AST2ALT	Endometriosis || id:finngen_R10_N14_ENDOMETRIOSIS	ukb-bub35-AST2ALT	finngen_R10_N14_ENDOMETRIOSIS	128171	rs11244064	-1.60338	0.944394557823129	0.0895479405476371
AST2ALT || id:ukb-bub35-AST2ALT	Endometriosis || id:finngen_R10_N14_ENDOMETRIOSIS	ukb-bub35-AST2ALT	finngen_R10_N14_ENDOMETRIOSIS	128171	rs11260029	-0.0783222	0.577813043478261	0.892177560304658
AST2ALT || id:ukb-bub35-AST2ALT	Endometriosis || id:finngen_R10_N14_ENDOMETRIOSIS	ukb-bub35-AST2ALT	finngen_R10_N14_ENDOMETRIOSIS	128171	rs11263770	0.433125179856115	0.872345323741007	0.619537056946699
AST2ALT || id:ukb-bub35-AST2ALT	Endometriosis || id:finngen_R10_N14_ENDOMETRIOSIS	ukb-bub35-AST2ALT	finngen_R10_N14_ENDOMETRIOSIS	128171	rs1129555	-0.0599743	0.426145214521452	0.888077976780645
AST2ALT || id:ukb-bub35-AST2ALT	Endometriosis || id:finngen_R10_N14_ENDOMETRIOSIS	ukb-bub35-AST2ALT	finngen_R10_N14_ENDOMETRIOSIS	128171	rs114165349	0.30283948635634	0.255162921348315	0.235287761694645
AST2ALT || id:ukb-bub35-AST2ALT	Endometriosis || id:finngen_R10_N14_ENDOMETRIOSIS	ukb-bub35-AST2ALT	finngen_R10_N14_ENDOMETRIOSIS	128171	rs114760566	-2.55532	0.814910256410256	0.00171439877167467
AST2ALT || id:ukb-bub35-AST2ALT	Endometriosis || id:finngen_R10_N14_ENDOMETRIOSIS	ukb-bub35-AST2ALT	finngen_R10_N14_ENDOMETRIOSIS	128171	rs115445558	-0.578189	0.624899713467049	0.354835338050183
AST2ALT || id:ukb-bub35-AST2ALT	Endometriosis || id:finngen_R10_N14_ENDOMETRIOSIS	ukb-bub35-AST2ALT	finngen_R10_N14_ENDOMETRIOSIS	128171	rs11553876	0.208704672897196	0.835140186915888	0.802661775353123
AST2ALT || id:ukb-bub35-AST2ALT	Endometriosis || id:finngen_R10_N14_ENDOMETRIOSIS	ukb-bub35-AST2ALT	finngen_R10_N14_ENDOMETRIOSIS	128171	rs11657860	0.679137254901961	0.810581699346405	0.402120927826306
AST2ALT || id:ukb-bub35-AST2ALT	Endometriosis || id:finngen_R10_N14_ENDOMETRIOSIS	ukb-bub35-AST2ALT	finngen_R10_N14_ENDOMETRIOSIS	128171	rs11770163	-0.701836	0.759509090909091	0.355452066409763
AST2ALT || id:ukb-bub35-AST2ALT	Endometriosis || id:finngen_R10_N14_ENDOMETRIOSIS	ukb-bub35-AST2ALT	finngen_R10_N14_ENDOMETRIOSIS	128171	rs12051716	1.17575961538462	0.579475961538462	0.0424577824433214
AST2ALT || id:ukb-bub35-AST2ALT	Endometriosis || id:finngen_R10_N14_ENDOMETRIOSIS	ukb-bub35-AST2ALT	finngen_R10_N14_ENDOMETRIOSIS	128171	rs12404665	-0.108092	0.857758865248227	0.899718468111616
AST2ALT || id:ukb-bub35-AST2ALT	Endometriosis || id:finngen_R10_N14_ENDOMETRIOSIS	ukb-bub35-AST2ALT	finngen_R10_N14_ENDOMETRIOSIS	128171	rs12444076	0.689253521126761	0.621075117370892	0.267096076139423
AST2ALT || id:ukb-bub35-AST2ALT	Endometriosis || id:finngen_R10_N14_ENDOMETRIOSIS	ukb-bub35-AST2ALT	finngen_R10_N14_ENDOMETRIOSIS	128171	rs12472273	-2.44873	0.721708333333333	0.000691401124289225
AST2ALT || id:ukb-bub35-AST2ALT	Endometriosis || id:finngen_R10_N14_ENDOMETRIOSIS	ukb-bub35-AST2ALT	finngen_R10_N14_ENDOMETRIOSIS	128171	rs12522413	0.666663758389262	0.838489932885906	0.426568922260095
AST2ALT || id:ukb-bub35-AST2ALT	Endometriosis || id:finngen_R10_N14_ENDOMETRIOSIS	ukb-bub35-AST2ALT	finngen_R10_N14_ENDOMETRIOSIS	128171	rs12624640	-0.54462	0.658590163934426	0.408266191506665
AST2ALT || id:ukb-bub35-AST2ALT	Endometriosis || id:finngen_R10_N14_ENDOMETRIOSIS	ukb-bub35-AST2ALT	finngen_R10_N14_ENDOMETRIOSIS	128171	rs12685293	-1.18609	0.852552083333334	0.164158357178087
AST2ALT || id:ukb-bub35-AST2ALT	Endometriosis || id:finngen_R10_N14_ENDOMETRIOSIS	ukb-bub35-AST2ALT	finngen_R10_N14_ENDOMETRIOSIS	128171	rs12824533	-0.691841	0.634112820512821	0.275256271635836
AST2ALT || id:ukb-bub35-AST2ALT	Endometriosis || id:finngen_R10_N14_ENDOMETRIOSIS	ukb-bub35-AST2ALT	finngen_R10_N14_ENDOMETRIOSIS	128171	rs12829524	-2.18291	0.65664824120603	0.000886341068755806
AST2ALT || id:ukb-bub35-AST2ALT	Endometriosis || id:finngen_R10_N14_ENDOMETRIOSIS	ukb-bub35-AST2ALT	finngen_R10_N14_ENDOMETRIOSIS	128171	rs12894822	-0.286587	0.754762430939227	0.70416473133531
AST2ALT || id:ukb-bub35-AST2ALT	Endometriosis || id:finngen_R10_N14_ENDOMETRIOSIS	ukb-bub35-AST2ALT	finngen_R10_N14_ENDOMETRIOSIS	128171	rs12932751	-0.101881	0.382254062038405	0.78983383303759
AST2ALT || id:ukb-bub35-AST2ALT	Endometriosis || id:finngen_R10_N14_ENDOMETRIOSIS	ukb-bub35-AST2ALT	finngen_R10_N14_ENDOMETRIOSIS	128171	rs12984126	-0.212657	0.746268292682927	0.775674064140928
AST2ALT || id:ukb-bub35-AST2ALT	Endometriosis || id:finngen_R10_N14_ENDOMETRIOSIS	ukb-bub35-AST2ALT	finngen_R10_N14_ENDOMETRIOSIS	128171	rs13011246	-1.37704	0.701147058823529	0.0495315318605655
AST2ALT || id:ukb-bub35-AST2ALT	Endometriosis || id:finngen_R10_N14_ENDOMETRIOSIS	ukb-bub35-AST2ALT	finngen_R10_N14_ENDOMETRIOSIS	128171	rs13055106	-0.0991141	0.79567027027027	0.90086655852996
AST2ALT || id:ukb-bub35-AST2ALT	Endometriosis || id:finngen_R10_N14_ENDOMETRIOSIS	ukb-bub35-AST2ALT	finngen_R10_N14_ENDOMETRIOSIS	128171	rs13130041	0.495857142857143	0.481136212624585	0.30273022813442
AST2ALT || id:ukb-bub35-AST2ALT	Endometriosis || id:finngen_R10_N14_ENDOMETRIOSIS	ukb-bub35-AST2ALT	finngen_R10_N14_ENDOMETRIOSIS	128171	rs13234378	0.254501908396947	0.342738549618321	0.457751698617112
AST2ALT || id:ukb-bub35-AST2ALT	Endometriosis || id:finngen_R10_N14_ENDOMETRIOSIS	ukb-bub35-AST2ALT	finngen_R10_N14_ENDOMETRIOSIS	128171	rs132631	0.0972031413612565	0.475965968586387	0.838179331687327
AST2ALT || id:ukb-bub35-AST2ALT	Endometriosis || id:finngen_R10_N14_ENDOMETRIOSIS	ukb-bub35-AST2ALT	finngen_R10_N14_ENDOMETRIOSIS	128171	rs13275089	-0.891986	0.605378504672897	0.140633732166025
AST2ALT || id:ukb-bub35-AST2ALT	Endometriosis || id:finngen_R10_N14_ENDOMETRIOSIS	ukb-bub35-AST2ALT	finngen_R10_N14_ENDOMETRIOSIS	128171	rs1332326	-2.13012	0.863631205673759	0.0136452110737007
AST2ALT || id:ukb-bub35-AST2ALT	Endometriosis || id:finngen_R10_N14_ENDOMETRIOSIS	ukb-bub35-AST2ALT	finngen_R10_N14_ENDOMETRIOSIS	128171	rs13389219	-1.23627	0.499494071146245	0.0133217578946688
AST2ALT || id:ukb-bub35-AST2ALT	Endometriosis || id:finngen_R10_N14_ENDOMETRIOSIS	ukb-bub35-AST2ALT	finngen_R10_N14_ENDOMETRIOSIS	128171	rs1365297	-2.37018	0.921511904761905	0.0101095174955659
AST2ALT || id:ukb-bub35-AST2ALT	Endometriosis || id:finngen_R10_N14_ENDOMETRIOSIS	ukb-bub35-AST2ALT	finngen_R10_N14_ENDOMETRIOSIS	128171	rs140684590	0.0294356265356265	0.709997542997543	0.966930159439326
AST2ALT || id:ukb-bub35-AST2ALT	Endometriosis || id:finngen_R10_N14_ENDOMETRIOSIS	ukb-bub35-AST2ALT	finngen_R10_N14_ENDOMETRIOSIS	128171	rs141117801	0.397713768115942	0.812576086956522	0.624524536541755
AST2ALT || id:ukb-bub35-AST2ALT	Endometriosis || id:finngen_R10_N14_ENDOMETRIOSIS	ukb-bub35-AST2ALT	finngen_R10_N14_ENDOMETRIOSIS	128171	rs1457716	1.18181379310345	0.956613793103448	0.216676573720587
AST2ALT || id:ukb-bub35-AST2ALT	Endometriosis || id:finngen_R10_N14_ENDOMETRIOSIS	ukb-bub35-AST2ALT	finngen_R10_N14_ENDOMETRIOSIS	128171	rs1461729	0.100177134986226	0.455746556473829	0.8260200123362
AST2ALT || id:ukb-bub35-AST2ALT	Endometriosis || id:finngen_R10_N14_ENDOMETRIOSIS	ukb-bub35-AST2ALT	finngen_R10_N14_ENDOMETRIOSIS	128171	rs146557009	2.07471119133574	1.43301083032491	0.14767336151298
AST2ALT || id:ukb-bub35-AST2ALT	Endometriosis || id:finngen_R10_N14_ENDOMETRIOSIS	ukb-bub35-AST2ALT	finngen_R10_N14_ENDOMETRIOSIS	128171	rs147350387	1.14168796992481	0.90459022556391	0.206910957307705
AST2ALT || id:ukb-bub35-AST2ALT	Endometriosis || id:finngen_R10_N14_ENDOMETRIOSIS	ukb-bub35-AST2ALT	finngen_R10_N14_ENDOMETRIOSIS	128171	rs150092813	0.701458860759494	0.870905063291139	0.42056774679574
AST2ALT || id:ukb-bub35-AST2ALT	Endometriosis || id:finngen_R10_N14_ENDOMETRIOSIS	ukb-bub35-AST2ALT	finngen_R10_N14_ENDOMETRIOSIS	128171	rs1545223	0.629799163179916	0.503912133891213	0.211365525928255
AST2ALT || id:ukb-bub35-AST2ALT	Endometriosis || id:finngen_R10_N14_ENDOMETRIOSIS	ukb-bub35-AST2ALT	finngen_R10_N14_ENDOMETRIOSIS	128171	rs1641523	0.0975639705882353	0.903463235294118	0.914004523908806
AST2ALT || id:ukb-bub35-AST2ALT	Endometriosis || id:finngen_R10_N14_ENDOMETRIOSIS	ukb-bub35-AST2ALT	finngen_R10_N14_ENDOMETRIOSIS	128171	rs16919942	-0.312904	0.40998773006135	0.445342310936638
AST2ALT || id:ukb-bub35-AST2ALT	Endometriosis || id:finngen_R10_N14_ENDOMETRIOSIS	ukb-bub35-AST2ALT	finngen_R10_N14_ENDOMETRIOSIS	128171	rs17035945	0.970477777777778	0.501772222222222	0.0531008038581813
AST2ALT || id:ukb-bub35-AST2ALT	Endometriosis || id:finngen_R10_N14_ENDOMETRIOSIS	ukb-bub35-AST2ALT	finngen_R10_N14_ENDOMETRIOSIS	128171	rs17054428	-0.0668097	0.430183574879227	0.876580870826176
AST2ALT || id:ukb-bub35-AST2ALT	Endometriosis || id:finngen_R10_N14_ENDOMETRIOSIS	ukb-bub35-AST2ALT	finngen_R10_N14_ENDOMETRIOSIS	128171	rs17138476	1.20175	0.616783333333333	0.0513653067370322
AST2ALT || id:ukb-bub35-AST2ALT	Endometriosis || id:finngen_R10_N14_ENDOMETRIOSIS	ukb-bub35-AST2ALT	finngen_R10_N14_ENDOMETRIOSIS	128171	rs17145892	0.671645631067961	0.827101941747573	0.416764676584445
AST2ALT || id:ukb-bub35-AST2ALT	Endometriosis || id:finngen_R10_N14_ENDOMETRIOSIS	ukb-bub35-AST2ALT	finngen_R10_N14_ENDOMETRIOSIS	128171	rs17360083	-0.56212	0.872654676258993	0.519478441933926
AST2ALT || id:ukb-bub35-AST2ALT	Endometriosis || id:finngen_R10_N14_ENDOMETRIOSIS	ukb-bub35-AST2ALT	finngen_R10_N14_ENDOMETRIOSIS	128171	rs17672352	0.147025603864734	0.782497584541063	0.850960745380542
AST2ALT || id:ukb-bub35-AST2ALT	Endometriosis || id:finngen_R10_N14_ENDOMETRIOSIS	ukb-bub35-AST2ALT	finngen_R10_N14_ENDOMETRIOSIS	128171	rs17789027	-0.00366293	0.888192857142857	0.996709514328322
AST2ALT || id:ukb-bub35-AST2ALT	Endometriosis || id:finngen_R10_N14_ENDOMETRIOSIS	ukb-bub35-AST2ALT	finngen_R10_N14_ENDOMETRIOSIS	128171	rs17826137	1.22231791907514	0.830658959537572	0.141154886902671
AST2ALT || id:ukb-bub35-AST2ALT	Endometriosis || id:finngen_R10_N14_ENDOMETRIOSIS	ukb-bub35-AST2ALT	finngen_R10_N14_ENDOMETRIOSIS	128171	rs181242111	0.0274306278713629	0.16264471669219	0.866069065060609
AST2ALT || id:ukb-bub35-AST2ALT	Endometriosis || id:finngen_R10_N14_ENDOMETRIOSIS	ukb-bub35-AST2ALT	finngen_R10_N14_ENDOMETRIOSIS	128171	rs183518579	0.608664825046041	0.481077348066298	0.205795348376831
AST2ALT || id:ukb-bub35-AST2ALT	Endometriosis || id:finngen_R10_N14_ENDOMETRIOSIS	ukb-bub35-AST2ALT	finngen_R10_N14_ENDOMETRIOSIS	128171	rs1866437	-0.804033	0.643995238095238	0.211845008602181
AST2ALT || id:ukb-bub35-AST2ALT	Endometriosis || id:finngen_R10_N14_ENDOMETRIOSIS	ukb-bub35-AST2ALT	finngen_R10_N14_ENDOMETRIOSIS	128171	rs188247550	0.401613372093023	0.402081395348837	0.317874144171195
AST2ALT || id:ukb-bub35-AST2ALT	Endometriosis || id:finngen_R10_N14_ENDOMETRIOSIS	ukb-bub35-AST2ALT	finngen_R10_N14_ENDOMETRIOSIS	128171	rs190805385	-0.889963	0.584016853932584	0.127542164360119
AST2ALT || id:ukb-bub35-AST2ALT	Endometriosis || id:finngen_R10_N14_ENDOMETRIOSIS	ukb-bub35-AST2ALT	finngen_R10_N14_ENDOMETRIOSIS	128171	rs1918975	-1.48604	0.855619718309859	0.0824220814502382
AST2ALT || id:ukb-bub35-AST2ALT	Endometriosis || id:finngen_R10_N14_ENDOMETRIOSIS	ukb-bub35-AST2ALT	finngen_R10_N14_ENDOMETRIOSIS	128171	rs196217	-0.718483	0.523366666666667	0.169811219344834
AST2ALT || id:ukb-bub35-AST2ALT	Endometriosis || id:finngen_R10_N14_ENDOMETRIOSIS	ukb-bub35-AST2ALT	finngen_R10_N14_ENDOMETRIOSIS	128171	rs1982468	-0.266258	0.924459459459459	0.773335325435004
AST2ALT || id:ukb-bub35-AST2ALT	Endometriosis || id:finngen_R10_N14_ENDOMETRIOSIS	ukb-bub35-AST2ALT	finngen_R10_N14_ENDOMETRIOSIS	128171	rs2127015	-0.618394	0.849950704225352	0.466879925169737
AST2ALT || id:ukb-bub35-AST2ALT	Endometriosis || id:finngen_R10_N14_ENDOMETRIOSIS	ukb-bub35-AST2ALT	finngen_R10_N14_ENDOMETRIOSIS	128171	rs2288153	0.410918848167539	0.711099476439791	0.563355884782293
AST2ALT || id:ukb-bub35-AST2ALT	Endometriosis || id:finngen_R10_N14_ENDOMETRIOSIS	ukb-bub35-AST2ALT	finngen_R10_N14_ENDOMETRIOSIS	128171	rs2412419	-0.553763	0.790948453608247	0.483849165021304
AST2ALT || id:ukb-bub35-AST2ALT	Endometriosis || id:finngen_R10_N14_ENDOMETRIOSIS	ukb-bub35-AST2ALT	finngen_R10_N14_ENDOMETRIOSIS	128171	rs2490272	-0.928165	0.743268292682927	0.211752414843849
AST2ALT || id:ukb-bub35-AST2ALT	Endometriosis || id:finngen_R10_N14_ENDOMETRIOSIS	ukb-bub35-AST2ALT	finngen_R10_N14_ENDOMETRIOSIS	128171	rs2500406	0.439634285714286	0.928085714285714	0.635713789672123
AST2ALT || id:ukb-bub35-AST2ALT	Endometriosis || id:finngen_R10_N14_ENDOMETRIOSIS	ukb-bub35-AST2ALT	finngen_R10_N14_ENDOMETRIOSIS	128171	rs2587534	0.415094814814815	0.897303703703704	0.643649413645921
AST2ALT || id:ukb-bub35-AST2ALT	Endometriosis || id:finngen_R10_N14_ENDOMETRIOSIS	ukb-bub35-AST2ALT	finngen_R10_N14_ENDOMETRIOSIS	128171	rs2682383	-1.31683	0.895948529411765	0.141626290824265
AST2ALT || id:ukb-bub35-AST2ALT	Endometriosis || id:finngen_R10_N14_ENDOMETRIOSIS	ukb-bub35-AST2ALT	finngen_R10_N14_ENDOMETRIOSIS	128171	rs2686373	-1.01508	0.809966666666667	0.210119556060149
AST2ALT || id:ukb-bub35-AST2ALT	Endometriosis || id:finngen_R10_N14_ENDOMETRIOSIS	ukb-bub35-AST2ALT	finngen_R10_N14_ENDOMETRIOSIS	128171	rs2700938	1.39749685534591	0.792553459119497	0.0778525978511629
AST2ALT || id:ukb-bub35-AST2ALT	Endometriosis || id:finngen_R10_N14_ENDOMETRIOSIS	ukb-bub35-AST2ALT	finngen_R10_N14_ENDOMETRIOSIS	128171	rs273510	-0.502595	0.399315476190476	0.208159661826326
AST2ALT || id:ukb-bub35-AST2ALT	Endometriosis || id:finngen_R10_N14_ENDOMETRIOSIS	ukb-bub35-AST2ALT	finngen_R10_N14_ENDOMETRIOSIS	128171	rs2737217	-1.0155	0.738369942196532	0.169031351755431
AST2ALT || id:ukb-bub35-AST2ALT	Endometriosis || id:finngen_R10_N14_ENDOMETRIOSIS	ukb-bub35-AST2ALT	finngen_R10_N14_ENDOMETRIOSIS	128171	rs2807834	0.301068452380952	0.394857142857143	0.445776932642429
AST2ALT || id:ukb-bub35-AST2ALT	Endometriosis || id:finngen_R10_N14_ENDOMETRIOSIS	ukb-bub35-AST2ALT	finngen_R10_N14_ENDOMETRIOSIS	128171	rs2812208	-0.845636	0.837931174089069	0.312881309332477
AST2ALT || id:ukb-bub35-AST2ALT	Endometriosis || id:finngen_R10_N14_ENDOMETRIOSIS	ukb-bub35-AST2ALT	finngen_R10_N14_ENDOMETRIOSIS	128171	rs2820454	-0.710155	0.790896774193548	0.36923305013067
AST2ALT || id:ukb-bub35-AST2ALT	Endometriosis || id:finngen_R10_N14_ENDOMETRIOSIS	ukb-bub35-AST2ALT	finngen_R10_N14_ENDOMETRIOSIS	128171	rs28564290	0.179632307692308	0.698615384615385	0.797081365261988
AST2ALT || id:ukb-bub35-AST2ALT	Endometriosis || id:finngen_R10_N14_ENDOMETRIOSIS	ukb-bub35-AST2ALT	finngen_R10_N14_ENDOMETRIOSIS	128171	rs28601761	-0.413344	0.261196581196581	0.113535099106664
AST2ALT || id:ukb-bub35-AST2ALT	Endometriosis || id:finngen_R10_N14_ENDOMETRIOSIS	ukb-bub35-AST2ALT	finngen_R10_N14_ENDOMETRIOSIS	128171	rs28650012	0.29991921182266	0.664960591133005	0.6519657200946
AST2ALT || id:ukb-bub35-AST2ALT	Endometriosis || id:finngen_R10_N14_ENDOMETRIOSIS	ukb-bub35-AST2ALT	finngen_R10_N14_ENDOMETRIOSIS	128171	rs28866226	-0.696407	0.802733333333333	0.385643891828925
AST2ALT || id:ukb-bub35-AST2ALT	Endometriosis || id:finngen_R10_N14_ENDOMETRIOSIS	ukb-bub35-AST2ALT	finngen_R10_N14_ENDOMETRIOSIS	128171	rs2943656	-0.966236	0.461007490636704	0.0360890697308508
AST2ALT || id:ukb-bub35-AST2ALT	Endometriosis || id:finngen_R10_N14_ENDOMETRIOSIS	ukb-bub35-AST2ALT	finngen_R10_N14_ENDOMETRIOSIS	128171	rs3010065	0.586759493670886	0.598396624472574	0.326813313373224
AST2ALT || id:ukb-bub35-AST2ALT	Endometriosis || id:finngen_R10_N14_ENDOMETRIOSIS	ukb-bub35-AST2ALT	finngen_R10_N14_ENDOMETRIOSIS	128171	rs3105363	0.35490396039604	0.807108910891089	0.660138093386067
AST2ALT || id:ukb-bub35-AST2ALT	Endometriosis || id:finngen_R10_N14_ENDOMETRIOSIS	ukb-bub35-AST2ALT	finngen_R10_N14_ENDOMETRIOSIS	128171	rs3129317	0.15045900621118	0.853173913043478	0.860017338092716
AST2ALT || id:ukb-bub35-AST2ALT	Endometriosis || id:finngen_R10_N14_ENDOMETRIOSIS	ukb-bub35-AST2ALT	finngen_R10_N14_ENDOMETRIOSIS	128171	rs3138491	0.458399358974359	0.826608974358974	0.579199722299589
AST2ALT || id:ukb-bub35-AST2ALT	Endometriosis || id:finngen_R10_N14_ENDOMETRIOSIS	ukb-bub35-AST2ALT	finngen_R10_N14_ENDOMETRIOSIS	128171	rs333948	-0.495987	0.657547085201794	0.450670215522941
AST2ALT || id:ukb-bub35-AST2ALT	Endometriosis || id:finngen_R10_N14_ENDOMETRIOSIS	ukb-bub35-AST2ALT	finngen_R10_N14_ENDOMETRIOSIS	128171	rs340029	1.67739204545455	0.761136363636364	0.0275384377995352
AST2ALT || id:ukb-bub35-AST2ALT	Endometriosis || id:finngen_R10_N14_ENDOMETRIOSIS	ukb-bub35-AST2ALT	finngen_R10_N14_ENDOMETRIOSIS	128171	rs34245505	-1.83383	0.849978142076503	0.030966974821203
AST2ALT || id:ukb-bub35-AST2ALT	Endometriosis || id:finngen_R10_N14_ENDOMETRIOSIS	ukb-bub35-AST2ALT	finngen_R10_N14_ENDOMETRIOSIS	128171	rs34417222	0.178797041420118	0.811585798816568	0.825633019938127
AST2ALT || id:ukb-bub35-AST2ALT	Endometriosis || id:finngen_R10_N14_ENDOMETRIOSIS	ukb-bub35-AST2ALT	finngen_R10_N14_ENDOMETRIOSIS	128171	rs35440532	-0.646731	0.690333333333333	0.348841244472656
AST2ALT || id:ukb-bub35-AST2ALT	Endometriosis || id:finngen_R10_N14_ENDOMETRIOSIS	ukb-bub35-AST2ALT	finngen_R10_N14_ENDOMETRIOSIS	128171	rs35968570	0.332050705171256	0.188063129617193	0.0774572279661305
AST2ALT || id:ukb-bub35-AST2ALT	Endometriosis || id:finngen_R10_N14_ENDOMETRIOSIS	ukb-bub35-AST2ALT	finngen_R10_N14_ENDOMETRIOSIS	128171	rs36007872	0.446995180722892	0.381192771084337	0.24094726402384
AST2ALT || id:ukb-bub35-AST2ALT	Endometriosis || id:finngen_R10_N14_ENDOMETRIOSIS	ukb-bub35-AST2ALT	finngen_R10_N14_ENDOMETRIOSIS	128171	rs36086195	-0.3848	0.497366795366795	0.43912285217932
AST2ALT || id:ukb-bub35-AST2ALT	Endometriosis || id:finngen_R10_N14_ENDOMETRIOSIS	ukb-bub35-AST2ALT	finngen_R10_N14_ENDOMETRIOSIS	128171	rs3747207	-0.146241	0.223706065318818	0.513293317410368
AST2ALT || id:ukb-bub35-AST2ALT	Endometriosis || id:finngen_R10_N14_ENDOMETRIOSIS	ukb-bub35-AST2ALT	finngen_R10_N14_ENDOMETRIOSIS	128171	rs3815630	0.650293413173653	0.789323353293413	0.410018048594328
AST2ALT || id:ukb-bub35-AST2ALT	Endometriosis || id:finngen_R10_N14_ENDOMETRIOSIS	ukb-bub35-AST2ALT	finngen_R10_N14_ENDOMETRIOSIS	128171	rs3900925	1.3283401826484	0.686591324200913	0.0530285604087747
AST2ALT || id:ukb-bub35-AST2ALT	Endometriosis || id:finngen_R10_N14_ENDOMETRIOSIS	ukb-bub35-AST2ALT	finngen_R10_N14_ENDOMETRIOSIS	128171	rs392794	-0.153596	0.433673400673401	0.723208285886163
AST2ALT || id:ukb-bub35-AST2ALT	Endometriosis || id:finngen_R10_N14_ENDOMETRIOSIS	ukb-bub35-AST2ALT	finngen_R10_N14_ENDOMETRIOSIS	128171	rs438568	-0.32968	0.722056818181818	0.647970126265801
AST2ALT || id:ukb-bub35-AST2ALT	Endometriosis || id:finngen_R10_N14_ENDOMETRIOSIS	ukb-bub35-AST2ALT	finngen_R10_N14_ENDOMETRIOSIS	128171	rs4459228	0.294350574712644	0.385626436781609	0.445281540380465
AST2ALT || id:ukb-bub35-AST2ALT	Endometriosis || id:finngen_R10_N14_ENDOMETRIOSIS	ukb-bub35-AST2ALT	finngen_R10_N14_ENDOMETRIOSIS	128171	rs4489873	0.288801459854015	0.902824817518248	0.749054381395041
AST2ALT || id:ukb-bub35-AST2ALT	Endometriosis || id:finngen_R10_N14_ENDOMETRIOSIS	ukb-bub35-AST2ALT	finngen_R10_N14_ENDOMETRIOSIS	128171	rs45505795	0.402937901498929	0.656162740899358	0.539160967712405
AST2ALT || id:ukb-bub35-AST2ALT	Endometriosis || id:finngen_R10_N14_ENDOMETRIOSIS	ukb-bub35-AST2ALT	finngen_R10_N14_ENDOMETRIOSIS	128171	rs4748380	-0.23123	0.713393103448276	0.745841850763974
AST2ALT || id:ukb-bub35-AST2ALT	Endometriosis || id:finngen_R10_N14_ENDOMETRIOSIS	ukb-bub35-AST2ALT	finngen_R10_N14_ENDOMETRIOSIS	128171	rs4836825	-2.20136	0.885918918918919	0.0129613231734007
AST2ALT || id:ukb-bub35-AST2ALT	Endometriosis || id:finngen_R10_N14_ENDOMETRIOSIS	ukb-bub35-AST2ALT	finngen_R10_N14_ENDOMETRIOSIS	128171	rs4844565	-0.930944	0.622020304568528	0.134485410116813
AST2ALT || id:ukb-bub35-AST2ALT	Endometriosis || id:finngen_R10_N14_ENDOMETRIOSIS	ukb-bub35-AST2ALT	finngen_R10_N14_ENDOMETRIOSIS	128171	rs4879664	0.863131034482759	0.847324137931035	0.30836674696483
AST2ALT || id:ukb-bub35-AST2ALT	Endometriosis || id:finngen_R10_N14_ENDOMETRIOSIS	ukb-bub35-AST2ALT	finngen_R10_N14_ENDOMETRIOSIS	128171	rs4948099	0.925781	0.996931	0.353080357700328
AST2ALT || id:ukb-bub35-AST2ALT	Endometriosis || id:finngen_R10_N14_ENDOMETRIOSIS	ukb-bub35-AST2ALT	finngen_R10_N14_ENDOMETRIOSIS	128171	rs4973550	0.529463035019455	0.46984046692607	0.259784931814728
AST2ALT || id:ukb-bub35-AST2ALT	Endometriosis || id:finngen_R10_N14_ENDOMETRIOSIS	ukb-bub35-AST2ALT	finngen_R10_N14_ENDOMETRIOSIS	128171	rs4998040	0.234200628930818	0.433446540880503	0.588975104963877
AST2ALT || id:ukb-bub35-AST2ALT	Endometriosis || id:finngen_R10_N14_ENDOMETRIOSIS	ukb-bub35-AST2ALT	finngen_R10_N14_ENDOMETRIOSIS	128171	rs504442	1.42982857142857	0.700585714285714	0.0412603155524848
AST2ALT || id:ukb-bub35-AST2ALT	Endometriosis || id:finngen_R10_N14_ENDOMETRIOSIS	ukb-bub35-AST2ALT	finngen_R10_N14_ENDOMETRIOSIS	128171	rs509489	0.157796531791908	0.854861271676301	0.853552749934985
AST2ALT || id:ukb-bub35-AST2ALT	Endometriosis || id:finngen_R10_N14_ENDOMETRIOSIS	ukb-bub35-AST2ALT	finngen_R10_N14_ENDOMETRIOSIS	128171	rs535015446	-1.45662	0.536909556313993	0.00666831675975654
AST2ALT || id:ukb-bub35-AST2ALT	Endometriosis || id:finngen_R10_N14_ENDOMETRIOSIS	ukb-bub35-AST2ALT	finngen_R10_N14_ENDOMETRIOSIS	128171	rs55747751	-0.654637	0.764792397660819	0.392015763519641
AST2ALT || id:ukb-bub35-AST2ALT	Endometriosis || id:finngen_R10_N14_ENDOMETRIOSIS	ukb-bub35-AST2ALT	finngen_R10_N14_ENDOMETRIOSIS	128171	rs55747905	0.610700581395349	0.467723837209302	0.19165927700017
AST2ALT || id:ukb-bub35-AST2ALT	Endometriosis || id:finngen_R10_N14_ENDOMETRIOSIS	ukb-bub35-AST2ALT	finngen_R10_N14_ENDOMETRIOSIS	128171	rs56082403	-1.84587	0.944962962962963	0.0507752215873788
AST2ALT || id:ukb-bub35-AST2ALT	Endometriosis || id:finngen_R10_N14_ENDOMETRIOSIS	ukb-bub35-AST2ALT	finngen_R10_N14_ENDOMETRIOSIS	128171	rs56188865	2.55204929577465	0.888133802816901	0.00405955689246392
AST2ALT || id:ukb-bub35-AST2ALT	Endometriosis || id:finngen_R10_N14_ENDOMETRIOSIS	ukb-bub35-AST2ALT	finngen_R10_N14_ENDOMETRIOSIS	128171	rs573194	-0.0850269	0.776725	0.912830951575915
AST2ALT || id:ukb-bub35-AST2ALT	Endometriosis || id:finngen_R10_N14_ENDOMETRIOSIS	ukb-bub35-AST2ALT	finngen_R10_N14_ENDOMETRIOSIS	128171	rs5752776	0.852797297297297	0.928837837837838	0.358548886882509
AST2ALT || id:ukb-bub35-AST2ALT	Endometriosis || id:finngen_R10_N14_ENDOMETRIOSIS	ukb-bub35-AST2ALT	finngen_R10_N14_ENDOMETRIOSIS	128171	rs6046747	0.274451006711409	0.81038255033557	0.734859506601719
AST2ALT || id:ukb-bub35-AST2ALT	Endometriosis || id:finngen_R10_N14_ENDOMETRIOSIS	ukb-bub35-AST2ALT	finngen_R10_N14_ENDOMETRIOSIS	128171	rs60856912	-0.604033	0.594813008130081	0.309867618182408
AST2ALT || id:ukb-bub35-AST2ALT	Endometriosis || id:finngen_R10_N14_ENDOMETRIOSIS	ukb-bub35-AST2ALT	finngen_R10_N14_ENDOMETRIOSIS	128171	rs61952922	-0.27011	0.434386524822695	0.534060150771737
AST2ALT || id:ukb-bub35-AST2ALT	Endometriosis || id:finngen_R10_N14_ENDOMETRIOSIS	ukb-bub35-AST2ALT	finngen_R10_N14_ENDOMETRIOSIS	128171	rs61965347	1.32642528735632	0.728316091954023	0.0685731180366176
AST2ALT || id:ukb-bub35-AST2ALT	Endometriosis || id:finngen_R10_N14_ENDOMETRIOSIS	ukb-bub35-AST2ALT	finngen_R10_N14_ENDOMETRIOSIS	128171	rs62076019	0.523883636363637	0.444941818181818	0.239027695129758
AST2ALT || id:ukb-bub35-AST2ALT	Endometriosis || id:finngen_R10_N14_ENDOMETRIOSIS	ukb-bub35-AST2ALT	finngen_R10_N14_ENDOMETRIOSIS	128171	rs62102718	-0.933077	0.852147435897436	0.273529242386857
AST2ALT || id:ukb-bub35-AST2ALT	Endometriosis || id:finngen_R10_N14_ENDOMETRIOSIS	ukb-bub35-AST2ALT	finngen_R10_N14_ENDOMETRIOSIS	128171	rs624319	-0.531679	0.7527	0.47996298596965
AST2ALT || id:ukb-bub35-AST2ALT	Endometriosis || id:finngen_R10_N14_ENDOMETRIOSIS	ukb-bub35-AST2ALT	finngen_R10_N14_ENDOMETRIOSIS	128171	rs62523081	-0.0525045	0.618964646464646	0.932399401458548
AST2ALT || id:ukb-bub35-AST2ALT	Endometriosis || id:finngen_R10_N14_ENDOMETRIOSIS	ukb-bub35-AST2ALT	finngen_R10_N14_ENDOMETRIOSIS	128171	rs625899	1.04095424836601	0.867411764705882	0.230112418831533
AST2ALT || id:ukb-bub35-AST2ALT	Endometriosis || id:finngen_R10_N14_ENDOMETRIOSIS	ukb-bub35-AST2ALT	finngen_R10_N14_ENDOMETRIOSIS	128171	rs6458349	-1.2117	0.82315	0.141013266800754
AST2ALT || id:ukb-bub35-AST2ALT	Endometriosis || id:finngen_R10_N14_ENDOMETRIOSIS	ukb-bub35-AST2ALT	finngen_R10_N14_ENDOMETRIOSIS	128171	rs6460043	-0.788935	1.24816461538462	0.527336961878721
AST2ALT || id:ukb-bub35-AST2ALT	Endometriosis || id:finngen_R10_N14_ENDOMETRIOSIS	ukb-bub35-AST2ALT	finngen_R10_N14_ENDOMETRIOSIS	128171	rs6474551	0.0404733720930233	0.913389534883721	0.964656356584587
AST2ALT || id:ukb-bub35-AST2ALT	Endometriosis || id:finngen_R10_N14_ENDOMETRIOSIS	ukb-bub35-AST2ALT	finngen_R10_N14_ENDOMETRIOSIS	128171	rs6573778	-0.112316	0.815217105263158	0.890418967427315
AST2ALT || id:ukb-bub35-AST2ALT	Endometriosis || id:finngen_R10_N14_ENDOMETRIOSIS	ukb-bub35-AST2ALT	finngen_R10_N14_ENDOMETRIOSIS	128171	rs6668309	-2.90383	0.96005298013245	0.0024891510618175
AST2ALT || id:ukb-bub35-AST2ALT	Endometriosis || id:finngen_R10_N14_ENDOMETRIOSIS	ukb-bub35-AST2ALT	finngen_R10_N14_ENDOMETRIOSIS	128171	rs6672754	-1.4413	0.715497076023392	0.0439674171806555
AST2ALT || id:ukb-bub35-AST2ALT	Endometriosis || id:finngen_R10_N14_ENDOMETRIOSIS	ukb-bub35-AST2ALT	finngen_R10_N14_ENDOMETRIOSIS	128171	rs6856794	-1.00493	0.886919117647059	0.257188466668426
AST2ALT || id:ukb-bub35-AST2ALT	Endometriosis || id:finngen_R10_N14_ENDOMETRIOSIS	ukb-bub35-AST2ALT	finngen_R10_N14_ENDOMETRIOSIS	128171	rs691550	0.168822572815534	0.326553398058252	0.605167988812167
AST2ALT || id:ukb-bub35-AST2ALT	Endometriosis || id:finngen_R10_N14_ENDOMETRIOSIS	ukb-bub35-AST2ALT	finngen_R10_N14_ENDOMETRIOSIS	128171	rs694243	-0.579211	0.664780487804878	0.383600106618086
AST2ALT || id:ukb-bub35-AST2ALT	Endometriosis || id:finngen_R10_N14_ENDOMETRIOSIS	ukb-bub35-AST2ALT	finngen_R10_N14_ENDOMETRIOSIS	128171	rs6968554	0.380222297297297	0.861466216216216	0.658947716875822
AST2ALT || id:ukb-bub35-AST2ALT	Endometriosis || id:finngen_R10_N14_ENDOMETRIOSIS	ukb-bub35-AST2ALT	finngen_R10_N14_ENDOMETRIOSIS	128171	rs6974288	0.101788157894737	0.794493421052632	0.89805633876575
AST2ALT || id:ukb-bub35-AST2ALT	Endometriosis || id:finngen_R10_N14_ENDOMETRIOSIS	ukb-bub35-AST2ALT	finngen_R10_N14_ENDOMETRIOSIS	128171	rs7006794	0.9459	0.545517391304348	0.0829269163177675
AST2ALT || id:ukb-bub35-AST2ALT	Endometriosis || id:finngen_R10_N14_ENDOMETRIOSIS	ukb-bub35-AST2ALT	finngen_R10_N14_ENDOMETRIOSIS	128171	rs7015837	0.537113300492611	0.625522167487685	0.39052597564769
AST2ALT || id:ukb-bub35-AST2ALT	Endometriosis || id:finngen_R10_N14_ENDOMETRIOSIS	ukb-bub35-AST2ALT	finngen_R10_N14_ENDOMETRIOSIS	128171	rs7098301	-1.36205	0.81275	0.0937671694153553
AST2ALT || id:ukb-bub35-AST2ALT	Endometriosis || id:finngen_R10_N14_ENDOMETRIOSIS	ukb-bub35-AST2ALT	finngen_R10_N14_ENDOMETRIOSIS	128171	rs7117818	1.00853535353535	0.720580808080808	0.1616287869515
AST2ALT || id:ukb-bub35-AST2ALT	Endometriosis || id:finngen_R10_N14_ENDOMETRIOSIS	ukb-bub35-AST2ALT	finngen_R10_N14_ENDOMETRIOSIS	128171	rs71389023	-1.18405	0.888862815884477	0.182830001253462
AST2ALT || id:ukb-bub35-AST2ALT	Endometriosis || id:finngen_R10_N14_ENDOMETRIOSIS	ukb-bub35-AST2ALT	finngen_R10_N14_ENDOMETRIOSIS	128171	rs71420186	-0.806338	0.555521621621622	0.146641581811775
AST2ALT || id:ukb-bub35-AST2ALT	Endometriosis || id:finngen_R10_N14_ENDOMETRIOSIS	ukb-bub35-AST2ALT	finngen_R10_N14_ENDOMETRIOSIS	128171	rs7147511	1.35821897810219	0.892270072992701	0.127957438698558
AST2ALT || id:ukb-bub35-AST2ALT	Endometriosis || id:finngen_R10_N14_ENDOMETRIOSIS	ukb-bub35-AST2ALT	finngen_R10_N14_ENDOMETRIOSIS	128171	rs7174367	-2.28688	0.768838323353293	0.00293502976926523
AST2ALT || id:ukb-bub35-AST2ALT	Endometriosis || id:finngen_R10_N14_ENDOMETRIOSIS	ukb-bub35-AST2ALT	finngen_R10_N14_ENDOMETRIOSIS	128171	rs72623176	0.0526300683371298	0.469774487471526	0.910797539491356
AST2ALT || id:ukb-bub35-AST2ALT	Endometriosis || id:finngen_R10_N14_ENDOMETRIOSIS	ukb-bub35-AST2ALT	finngen_R10_N14_ENDOMETRIOSIS	128171	rs72648770	-0.290074	0.732507109004739	0.692103901789086
AST2ALT || id:ukb-bub35-AST2ALT	Endometriosis || id:finngen_R10_N14_ENDOMETRIOSIS	ukb-bub35-AST2ALT	finngen_R10_N14_ENDOMETRIOSIS	128171	rs72702354	0.143925368731563	3.09	0.962849734437404
AST2ALT || id:ukb-bub35-AST2ALT	Endometriosis || id:finngen_R10_N14_ENDOMETRIOSIS	ukb-bub35-AST2ALT	finngen_R10_N14_ENDOMETRIOSIS	128171	rs7276755	1.35596153846154	0.734641025641026	0.064928935679367
AST2ALT || id:ukb-bub35-AST2ALT	Endometriosis || id:finngen_R10_N14_ENDOMETRIOSIS	ukb-bub35-AST2ALT	finngen_R10_N14_ENDOMETRIOSIS	128171	rs72787062	-0.139458	0.82978431372549	0.866532008551413
AST2ALT || id:ukb-bub35-AST2ALT	Endometriosis || id:finngen_R10_N14_ENDOMETRIOSIS	ukb-bub35-AST2ALT	finngen_R10_N14_ENDOMETRIOSIS	128171	rs72809496	0.0590410041841004	1.32915481171548	0.964569651203374
AST2ALT || id:ukb-bub35-AST2ALT	Endometriosis || id:finngen_R10_N14_ENDOMETRIOSIS	ukb-bub35-AST2ALT	finngen_R10_N14_ENDOMETRIOSIS	128171	rs72826094	1.42811290322581	0.951145161290323	0.133234861673954
AST2ALT || id:ukb-bub35-AST2ALT	Endometriosis || id:finngen_R10_N14_ENDOMETRIOSIS	ukb-bub35-AST2ALT	finngen_R10_N14_ENDOMETRIOSIS	128171	rs73201559	0.0569183844011142	0.612799442896936	0.925996856569918
AST2ALT || id:ukb-bub35-AST2ALT	Endometriosis || id:finngen_R10_N14_ENDOMETRIOSIS	ukb-bub35-AST2ALT	finngen_R10_N14_ENDOMETRIOSIS	128171	rs73930562	0.572958904109589	0.767689497716895	0.455460854831325
AST2ALT || id:ukb-bub35-AST2ALT	Endometriosis || id:finngen_R10_N14_ENDOMETRIOSIS	ukb-bub35-AST2ALT	finngen_R10_N14_ENDOMETRIOSIS	128171	rs74401356	-0.20233	0.39619689119171	0.609575057839929
AST2ALT || id:ukb-bub35-AST2ALT	Endometriosis || id:finngen_R10_N14_ENDOMETRIOSIS	ukb-bub35-AST2ALT	finngen_R10_N14_ENDOMETRIOSIS	128171	rs75671243	0.986734082397004	0.669387640449438	0.140458786139394
AST2ALT || id:ukb-bub35-AST2ALT	Endometriosis || id:finngen_R10_N14_ENDOMETRIOSIS	ukb-bub35-AST2ALT	finngen_R10_N14_ENDOMETRIOSIS	128171	rs75686861	-0.9635	0.755392086330935	0.202133544498845
AST2ALT || id:ukb-bub35-AST2ALT	Endometriosis || id:finngen_R10_N14_ENDOMETRIOSIS	ukb-bub35-AST2ALT	finngen_R10_N14_ENDOMETRIOSIS	128171	rs7644860	-0.00409155	0.867951612903226	0.996238758661148
AST2ALT || id:ukb-bub35-AST2ALT	Endometriosis || id:finngen_R10_N14_ENDOMETRIOSIS	ukb-bub35-AST2ALT	finngen_R10_N14_ENDOMETRIOSIS	128171	rs7650847	-1.34834	0.707784946236559	0.0567775434070799
AST2ALT || id:ukb-bub35-AST2ALT	Endometriosis || id:finngen_R10_N14_ENDOMETRIOSIS	ukb-bub35-AST2ALT	finngen_R10_N14_ENDOMETRIOSIS	128171	rs7653249	0.318761904761905	0.495285714285714	0.51984006371048
AST2ALT || id:ukb-bub35-AST2ALT	Endometriosis || id:finngen_R10_N14_ENDOMETRIOSIS	ukb-bub35-AST2ALT	finngen_R10_N14_ENDOMETRIOSIS	128171	rs76636990	0.793172588832487	1.18925888324873	0.504806017832761
AST2ALT || id:ukb-bub35-AST2ALT	Endometriosis || id:finngen_R10_N14_ENDOMETRIOSIS	ukb-bub35-AST2ALT	finngen_R10_N14_ENDOMETRIOSIS	128171	rs7700107	-1.92002	0.977341463414634	0.0494687040093404
AST2ALT || id:ukb-bub35-AST2ALT	Endometriosis || id:finngen_R10_N14_ENDOMETRIOSIS	ukb-bub35-AST2ALT	finngen_R10_N14_ENDOMETRIOSIS	128171	rs7765735	-0.588322	0.919393939393939	0.522236349588682
AST2ALT || id:ukb-bub35-AST2ALT	Endometriosis || id:finngen_R10_N14_ENDOMETRIOSIS	ukb-bub35-AST2ALT	finngen_R10_N14_ENDOMETRIOSIS	128171	rs7769291	1.52274698795181	0.834680722891566	0.0680996806830847
AST2ALT || id:ukb-bub35-AST2ALT	Endometriosis || id:finngen_R10_N14_ENDOMETRIOSIS	ukb-bub35-AST2ALT	finngen_R10_N14_ENDOMETRIOSIS	128171	rs78900599	-0.792423	0.678461538461538	0.242818655792425
AST2ALT || id:ukb-bub35-AST2ALT	Endometriosis || id:finngen_R10_N14_ENDOMETRIOSIS	ukb-bub35-AST2ALT	finngen_R10_N14_ENDOMETRIOSIS	128171	rs79287178	0.326575716234652	0.414991814461119	0.431314087601579
AST2ALT || id:ukb-bub35-AST2ALT	Endometriosis || id:finngen_R10_N14_ENDOMETRIOSIS	ukb-bub35-AST2ALT	finngen_R10_N14_ENDOMETRIOSIS	128171	rs79480054	-0.389894	0.87008	0.654072015266574
AST2ALT || id:ukb-bub35-AST2ALT	Endometriosis || id:finngen_R10_N14_ENDOMETRIOSIS	ukb-bub35-AST2ALT	finngen_R10_N14_ENDOMETRIOSIS	128171	rs7989486	-0.435203	0.506485232067511	0.390197053386091
AST2ALT || id:ukb-bub35-AST2ALT	Endometriosis || id:finngen_R10_N14_ENDOMETRIOSIS	ukb-bub35-AST2ALT	finngen_R10_N14_ENDOMETRIOSIS	128171	rs80066701	0.704719	0.663729166666667	0.288346247130199
AST2ALT || id:ukb-bub35-AST2ALT	Endometriosis || id:finngen_R10_N14_ENDOMETRIOSIS	ukb-bub35-AST2ALT	finngen_R10_N14_ENDOMETRIOSIS	128171	rs8097764	-0.483786	0.556477744807122	0.384643515908973
AST2ALT || id:ukb-bub35-AST2ALT	Endometriosis || id:finngen_R10_N14_ENDOMETRIOSIS	ukb-bub35-AST2ALT	finngen_R10_N14_ENDOMETRIOSIS	128171	rs814573	-0.990608	0.74023883161512	0.180822161109569
AST2ALT || id:ukb-bub35-AST2ALT	Endometriosis || id:finngen_R10_N14_ENDOMETRIOSIS	ukb-bub35-AST2ALT	finngen_R10_N14_ENDOMETRIOSIS	128171	rs8178824	-1.49534	0.954003129890454	0.117011866454783
AST2ALT || id:ukb-bub35-AST2ALT	Endometriosis || id:finngen_R10_N14_ENDOMETRIOSIS	ukb-bub35-AST2ALT	finngen_R10_N14_ENDOMETRIOSIS	128171	rs838146	-0.0201319	0.538039647577093	0.970152356841868
AST2ALT || id:ukb-bub35-AST2ALT	Endometriosis || id:finngen_R10_N14_ENDOMETRIOSIS	ukb-bub35-AST2ALT	finngen_R10_N14_ENDOMETRIOSIS	128171	rs848608	-0.849076	0.837573248407644	0.310709722128934
AST2ALT || id:ukb-bub35-AST2ALT	Endometriosis || id:finngen_R10_N14_ENDOMETRIOSIS	ukb-bub35-AST2ALT	finngen_R10_N14_ENDOMETRIOSIS	128171	rs9297	-1.79415	0.590315270935961	0.00237125150752981
AST2ALT || id:ukb-bub35-AST2ALT	Endometriosis || id:finngen_R10_N14_ENDOMETRIOSIS	ukb-bub35-AST2ALT	finngen_R10_N14_ENDOMETRIOSIS	128171	rs9309323	-0.972735	0.568388127853881	0.0870086870340091
AST2ALT || id:ukb-bub35-AST2ALT	Endometriosis || id:finngen_R10_N14_ENDOMETRIOSIS	ukb-bub35-AST2ALT	finngen_R10_N14_ENDOMETRIOSIS	128171	rs9381225	0.625564444444445	0.891933333333333	0.483079719971833
AST2ALT || id:ukb-bub35-AST2ALT	Endometriosis || id:finngen_R10_N14_ENDOMETRIOSIS	ukb-bub35-AST2ALT	finngen_R10_N14_ENDOMETRIOSIS	128171	rs9521717	-0.799231	0.842612244897959	0.342866773162172
AST2ALT || id:ukb-bub35-AST2ALT	Endometriosis || id:finngen_R10_N14_ENDOMETRIOSIS	ukb-bub35-AST2ALT	finngen_R10_N14_ENDOMETRIOSIS	128171	rs9663238	0.173542911877395	0.531038314176245	0.743819742278511
AST2ALT || id:ukb-bub35-AST2ALT	Endometriosis || id:finngen_R10_N14_ENDOMETRIOSIS	ukb-bub35-AST2ALT	finngen_R10_N14_ENDOMETRIOSIS	128171	rs9675590	2.63872297297297	0.831189189189189	0.00150024661421317
AST2ALT || id:ukb-bub35-AST2ALT	Endometriosis || id:finngen_R10_N14_ENDOMETRIOSIS	ukb-bub35-AST2ALT	finngen_R10_N14_ENDOMETRIOSIS	128171	rs9818385	-0.212656	0.846161971830986	0.801567708216856
AST2ALT || id:ukb-bub35-AST2ALT	Endometriosis || id:finngen_R10_N14_ENDOMETRIOSIS	ukb-bub35-AST2ALT	finngen_R10_N14_ENDOMETRIOSIS	128171	All - Inverse variance weighted	-0.07002	0.0540479962015636	0.195142437645201
AST2ALT || id:ukb-bub35-AST2ALT	Endometriosis || id:finngen_R10_N14_ENDOMETRIOSIS	ukb-bub35-AST2ALT	finngen_R10_N14_ENDOMETRIOSIS	128171	All - MR Egger	0.134820208334001	0.106224746074111	0.205939553478714
BILD || id:ukb-bub35-BILD	Endometriosis || id:finngen_R10_N14_ENDOMETRIOSIS	ukb-bub35-BILD	finngen_R10_N14_ENDOMETRIOSIS	128171	rs1065853	-0.303085	0.384647727272727	0.43072283455828
BILD || id:ukb-bub35-BILD	Endometriosis || id:finngen_R10_N14_ENDOMETRIOSIS	ukb-bub35-BILD	finngen_R10_N14_ENDOMETRIOSIS	128171	rs1077834	-0.655929	0.703147959183673	0.350899626081544
BILD || id:ukb-bub35-BILD	Endometriosis || id:finngen_R10_N14_ENDOMETRIOSIS	ukb-bub35-BILD	finngen_R10_N14_ENDOMETRIOSIS	128171	rs10832027	0.0806207317073171	0.736329268292683	0.912813809712472
BILD || id:ukb-bub35-BILD	Endometriosis || id:finngen_R10_N14_ENDOMETRIOSIS	ukb-bub35-BILD	finngen_R10_N14_ENDOMETRIOSIS	128171	rs10894986	-0.569134	0.927218487394958	0.539341976026895
BILD || id:ukb-bub35-BILD	Endometriosis || id:finngen_R10_N14_ENDOMETRIOSIS	ukb-bub35-BILD	finngen_R10_N14_ENDOMETRIOSIS	128171	rs10899554	-1.1563	0.688439393939394	0.0930351042789053
BILD || id:ukb-bub35-BILD	Endometriosis || id:finngen_R10_N14_ENDOMETRIOSIS	ukb-bub35-BILD	finngen_R10_N14_ENDOMETRIOSIS	128171	rs11047261	-0.581272	1.12653099730458	0.605865418567124
BILD || id:ukb-bub35-BILD	Endometriosis || id:finngen_R10_N14_ENDOMETRIOSIS	ukb-bub35-BILD	finngen_R10_N14_ENDOMETRIOSIS	128171	rs11124287	-0.641429	0.841894736842105	0.446127242479485
BILD || id:ukb-bub35-BILD	Endometriosis || id:finngen_R10_N14_ENDOMETRIOSIS	ukb-bub35-BILD	finngen_R10_N14_ENDOMETRIOSIS	128171	rs11172147	1.05559550561798	0.79797191011236	0.185885947539911
BILD || id:ukb-bub35-BILD	Endometriosis || id:finngen_R10_N14_ENDOMETRIOSIS	ukb-bub35-BILD	finngen_R10_N14_ENDOMETRIOSIS	128171	rs112201728	0.538351351351351	0.70357027027027	0.444169908595042
BILD || id:ukb-bub35-BILD	Endometriosis || id:finngen_R10_N14_ENDOMETRIOSIS	ukb-bub35-BILD	finngen_R10_N14_ENDOMETRIOSIS	128171	rs112875651	-0.884656	0.560081447963801	0.114218363213181
BILD || id:ukb-bub35-BILD	Endometriosis || id:finngen_R10_N14_ENDOMETRIOSIS	ukb-bub35-BILD	finngen_R10_N14_ENDOMETRIOSIS	128171	rs1152002	-0.87041	0.776301282051282	0.262191085823506
BILD || id:ukb-bub35-BILD	Endometriosis || id:finngen_R10_N14_ENDOMETRIOSIS	ukb-bub35-BILD	finngen_R10_N14_ENDOMETRIOSIS	128171	rs115329518	0.843269784172662	0.718165467625899	0.240314986218997
BILD || id:ukb-bub35-BILD	Endometriosis || id:finngen_R10_N14_ENDOMETRIOSIS	ukb-bub35-BILD	finngen_R10_N14_ENDOMETRIOSIS	128171	rs1154988	0.255504081632653	0.34515306122449	0.459140354906702
BILD || id:ukb-bub35-BILD	Endometriosis || id:finngen_R10_N14_ENDOMETRIOSIS	ukb-bub35-BILD	finngen_R10_N14_ENDOMETRIOSIS	128171	rs11635675	0.14762967032967	0.676846153846154	0.827340233943554
BILD || id:ukb-bub35-BILD	Endometriosis || id:finngen_R10_N14_ENDOMETRIOSIS	ukb-bub35-BILD	finngen_R10_N14_ENDOMETRIOSIS	128171	rs117113213	-0.244527	0.42185910652921	0.562155687671079
BILD || id:ukb-bub35-BILD	Endometriosis || id:finngen_R10_N14_ENDOMETRIOSIS	ukb-bub35-BILD	finngen_R10_N14_ENDOMETRIOSIS	128171	rs11753995	0.40286941580756	0.590147766323024	0.494822630242116
BILD || id:ukb-bub35-BILD	Endometriosis || id:finngen_R10_N14_ENDOMETRIOSIS	ukb-bub35-BILD	finngen_R10_N14_ENDOMETRIOSIS	128171	rs1219549	0.9355	0.512007246376812	0.0676813412251726
BILD || id:ukb-bub35-BILD	Endometriosis || id:finngen_R10_N14_ENDOMETRIOSIS	ukb-bub35-BILD	finngen_R10_N14_ENDOMETRIOSIS	128171	rs12814270	0.407555424528302	0.215626179245283	0.0587443495311342
BILD || id:ukb-bub35-BILD	Endometriosis || id:finngen_R10_N14_ENDOMETRIOSIS	ukb-bub35-BILD	finngen_R10_N14_ENDOMETRIOSIS	128171	rs13171367	0.714888888888889	0.790296296296296	0.365686147482717
BILD || id:ukb-bub35-BILD	Endometriosis || id:finngen_R10_N14_ENDOMETRIOSIS	ukb-bub35-BILD	finngen_R10_N14_ENDOMETRIOSIS	128171	rs1335055	-0.0533854	0.869225806451613	0.951027009901316
BILD || id:ukb-bub35-BILD	Endometriosis || id:finngen_R10_N14_ENDOMETRIOSIS	ukb-bub35-BILD	finngen_R10_N14_ENDOMETRIOSIS	128171	rs143663553	-0.0533205	0.163662661131746	0.744579281929215
BILD || id:ukb-bub35-BILD	Endometriosis || id:finngen_R10_N14_ENDOMETRIOSIS	ukb-bub35-BILD	finngen_R10_N14_ENDOMETRIOSIS	128171	rs144861591	-0.532151	0.495903174603175	0.283228877279976
BILD || id:ukb-bub35-BILD	Endometriosis || id:finngen_R10_N14_ENDOMETRIOSIS	ukb-bub35-BILD	finngen_R10_N14_ENDOMETRIOSIS	128171	rs149767042	-0.0571418	0.127103034580099	0.653019742315771
BILD || id:ukb-bub35-BILD	Endometriosis || id:finngen_R10_N14_ENDOMETRIOSIS	ukb-bub35-BILD	finngen_R10_N14_ENDOMETRIOSIS	128171	rs150224153	-0.414503	0.40738282647585	0.308926536503957
BILD || id:ukb-bub35-BILD	Endometriosis || id:finngen_R10_N14_ENDOMETRIOSIS	ukb-bub35-BILD	finngen_R10_N14_ENDOMETRIOSIS	128171	rs15052	-0.0330221	0.684019138755981	0.961495818551547
BILD || id:ukb-bub35-BILD	Endometriosis || id:finngen_R10_N14_ENDOMETRIOSIS	ukb-bub35-BILD	finngen_R10_N14_ENDOMETRIOSIS	128171	rs17156432	-0.262546	0.732766891891892	0.720123688322616
BILD || id:ukb-bub35-BILD	Endometriosis || id:finngen_R10_N14_ENDOMETRIOSIS	ukb-bub35-BILD	finngen_R10_N14_ENDOMETRIOSIS	128171	rs17476364	0.663412760416667	0.329983072916667	0.0443841305876825
BILD || id:ukb-bub35-BILD	Endometriosis || id:finngen_R10_N14_ENDOMETRIOSIS	ukb-bub35-BILD	finngen_R10_N14_ENDOMETRIOSIS	128171	rs17567190	1.39946315789474	0.775452631578947	0.0711208738716427
BILD || id:ukb-bub35-BILD	Endometriosis || id:finngen_R10_N14_ENDOMETRIOSIS	ukb-bub35-BILD	finngen_R10_N14_ENDOMETRIOSIS	128171	rs17869072	0.256850980392157	0.340613725490196	0.450799454378255
BILD || id:ukb-bub35-BILD	Endometriosis || id:finngen_R10_N14_ENDOMETRIOSIS	ukb-bub35-BILD	finngen_R10_N14_ENDOMETRIOSIS	128171	rs1810504	0.0718536945812808	0.928270935960591	0.938300606777678
BILD || id:ukb-bub35-BILD	Endometriosis || id:finngen_R10_N14_ENDOMETRIOSIS	ukb-bub35-BILD	finngen_R10_N14_ENDOMETRIOSIS	128171	rs187429064	-0.33445	0.325859669811321	0.304720275309676
BILD || id:ukb-bub35-BILD	Endometriosis || id:finngen_R10_N14_ENDOMETRIOSIS	ukb-bub35-BILD	finngen_R10_N14_ENDOMETRIOSIS	128171	rs1896995	0.859570776255708	0.550703196347032	0.118556707565507
BILD || id:ukb-bub35-BILD	Endometriosis || id:finngen_R10_N14_ENDOMETRIOSIS	ukb-bub35-BILD	finngen_R10_N14_ENDOMETRIOSIS	128171	rs190591485	-0.00548311	0.0490839944003733	0.911054403726088
BILD || id:ukb-bub35-BILD	Endometriosis || id:finngen_R10_N14_ENDOMETRIOSIS	ukb-bub35-BILD	finngen_R10_N14_ENDOMETRIOSIS	128171	rs2035403	-0.185095	0.530012931034483	0.726918284719079
BILD || id:ukb-bub35-BILD	Endometriosis || id:finngen_R10_N14_ENDOMETRIOSIS	ukb-bub35-BILD	finngen_R10_N14_ENDOMETRIOSIS	128171	rs2375279	-0.713025	0.617423868312757	0.248156675702483
BILD || id:ukb-bub35-BILD	Endometriosis || id:finngen_R10_N14_ENDOMETRIOSIS	ukb-bub35-BILD	finngen_R10_N14_ENDOMETRIOSIS	128171	rs2526352	-1.97577	0.687957746478873	0.00407966828657954
BILD || id:ukb-bub35-BILD	Endometriosis || id:finngen_R10_N14_ENDOMETRIOSIS	ukb-bub35-BILD	finngen_R10_N14_ENDOMETRIOSIS	128171	rs2642440	1.22537195121951	0.826780487804878	0.138313498876106
BILD || id:ukb-bub35-BILD	Endometriosis || id:finngen_R10_N14_ENDOMETRIOSIS	ukb-bub35-BILD	finngen_R10_N14_ENDOMETRIOSIS	128171	rs2792759	0.0950289617486339	0.70524043715847	0.89281199149307
BILD || id:ukb-bub35-BILD	Endometriosis || id:finngen_R10_N14_ENDOMETRIOSIS	ukb-bub35-BILD	finngen_R10_N14_ENDOMETRIOSIS	128171	rs340029	1.49858375634518	0.68	0.0275384377995351
BILD || id:ukb-bub35-BILD	Endometriosis || id:finngen_R10_N14_ENDOMETRIOSIS	ukb-bub35-BILD	finngen_R10_N14_ENDOMETRIOSIS	128171	rs34456559	0.245855917667238	0.66163807890223	0.710200584771979
BILD || id:ukb-bub35-BILD	Endometriosis || id:finngen_R10_N14_ENDOMETRIOSIS	ukb-bub35-BILD	finngen_R10_N14_ENDOMETRIOSIS	128171	rs4098025	-0.236456	0.683718253968254	0.729464682981015
BILD || id:ukb-bub35-BILD	Endometriosis || id:finngen_R10_N14_ENDOMETRIOSIS	ukb-bub35-BILD	finngen_R10_N14_ENDOMETRIOSIS	128171	rs4418728	-0.150617	0.367914373088685	0.682259527958954
BILD || id:ukb-bub35-BILD	Endometriosis || id:finngen_R10_N14_ENDOMETRIOSIS	ukb-bub35-BILD	finngen_R10_N14_ENDOMETRIOSIS	128171	rs450244	-0.0631478	0.436576779026217	0.884992785343679
BILD || id:ukb-bub35-BILD	Endometriosis || id:finngen_R10_N14_ENDOMETRIOSIS	ukb-bub35-BILD	finngen_R10_N14_ENDOMETRIOSIS	128171	rs4665991	-1.57442	0.702638743455498	0.0250435352864407
BILD || id:ukb-bub35-BILD	Endometriosis || id:finngen_R10_N14_ENDOMETRIOSIS	ukb-bub35-BILD	finngen_R10_N14_ENDOMETRIOSIS	128171	rs55636440	-0.997744	0.750066666666667	0.183449852735254
BILD || id:ukb-bub35-BILD	Endometriosis || id:finngen_R10_N14_ENDOMETRIOSIS	ukb-bub35-BILD	finngen_R10_N14_ENDOMETRIOSIS	128171	rs55649657	0.985653409090909	0.833982954545455	0.237260154434686
BILD || id:ukb-bub35-BILD	Endometriosis || id:finngen_R10_N14_ENDOMETRIOSIS	ukb-bub35-BILD	finngen_R10_N14_ENDOMETRIOSIS	128171	rs55781538	-0.055124	0.0765526891123743	0.471476535802006
BILD || id:ukb-bub35-BILD	Endometriosis || id:finngen_R10_N14_ENDOMETRIOSIS	ukb-bub35-BILD	finngen_R10_N14_ENDOMETRIOSIS	128171	rs56380141	-1.21989	0.58895847750865	0.0383334589290928
BILD || id:ukb-bub35-BILD	Endometriosis || id:finngen_R10_N14_ENDOMETRIOSIS	ukb-bub35-BILD	finngen_R10_N14_ENDOMETRIOSIS	128171	rs581411	0.235015648854962	0.588446564885496	0.689610899960948
BILD || id:ukb-bub35-BILD	Endometriosis || id:finngen_R10_N14_ENDOMETRIOSIS	ukb-bub35-BILD	finngen_R10_N14_ENDOMETRIOSIS	128171	rs58498049	1.35544357976654	0.748182879377432	0.0700406935398988
BILD || id:ukb-bub35-BILD	Endometriosis || id:finngen_R10_N14_ENDOMETRIOSIS	ukb-bub35-BILD	finngen_R10_N14_ENDOMETRIOSIS	128171	rs62192912	-0.019071	0.0926579310344828	0.836930007854834
BILD || id:ukb-bub35-BILD	Endometriosis || id:finngen_R10_N14_ENDOMETRIOSIS	ukb-bub35-BILD	finngen_R10_N14_ENDOMETRIOSIS	128171	rs6504677	-0.372208	0.605525	0.538761823775934
BILD || id:ukb-bub35-BILD	Endometriosis || id:finngen_R10_N14_ENDOMETRIOSIS	ukb-bub35-BILD	finngen_R10_N14_ENDOMETRIOSIS	128171	rs6822348	-0.223438	0.705356756756757	0.751416001348983
BILD || id:ukb-bub35-BILD	Endometriosis || id:finngen_R10_N14_ENDOMETRIOSIS	ukb-bub35-BILD	finngen_R10_N14_ENDOMETRIOSIS	128171	rs6968554	0.219816	0.498035	0.658947716875822
BILD || id:ukb-bub35-BILD	Endometriosis || id:finngen_R10_N14_ENDOMETRIOSIS	ukb-bub35-BILD	finngen_R10_N14_ENDOMETRIOSIS	128171	rs7031965	-0.300243	0.45894	0.512977180551996
BILD || id:ukb-bub35-BILD	Endometriosis || id:finngen_R10_N14_ENDOMETRIOSIS	ukb-bub35-BILD	finngen_R10_N14_ENDOMETRIOSIS	128171	rs7071639	-0.941692	0.478118251928021	0.0488866767818909
BILD || id:ukb-bub35-BILD	Endometriosis || id:finngen_R10_N14_ENDOMETRIOSIS	ukb-bub35-BILD	finngen_R10_N14_ENDOMETRIOSIS	128171	rs7151526	-2.04282	0.914016949152542	0.0254177687518326
BILD || id:ukb-bub35-BILD	Endometriosis || id:finngen_R10_N14_ENDOMETRIOSIS	ukb-bub35-BILD	finngen_R10_N14_ENDOMETRIOSIS	128171	rs717916	-0.176662	0.852091549295775	0.835754134419982
BILD || id:ukb-bub35-BILD	Endometriosis || id:finngen_R10_N14_ENDOMETRIOSIS	ukb-bub35-BILD	finngen_R10_N14_ENDOMETRIOSIS	128171	rs72638983	-0.673581	0.736302936630603	0.360288635596611
BILD || id:ukb-bub35-BILD	Endometriosis || id:finngen_R10_N14_ENDOMETRIOSIS	ukb-bub35-BILD	finngen_R10_N14_ENDOMETRIOSIS	128171	rs72844048	-0.826166	1.13338747884941	0.466041413863394
BILD || id:ukb-bub35-BILD	Endometriosis || id:finngen_R10_N14_ENDOMETRIOSIS	ukb-bub35-BILD	finngen_R10_N14_ENDOMETRIOSIS	128171	rs72847141	1.72618614718615	0.693575757575758	0.0128167354150293
BILD || id:ukb-bub35-BILD	Endometriosis || id:finngen_R10_N14_ENDOMETRIOSIS	ukb-bub35-BILD	finngen_R10_N14_ENDOMETRIOSIS	128171	rs73079476	0.340073248407643	0.0951394904458599	0.000350938130576186
BILD || id:ukb-bub35-BILD	Endometriosis || id:finngen_R10_N14_ENDOMETRIOSIS	ukb-bub35-BILD	finngen_R10_N14_ENDOMETRIOSIS	128171	rs7337498	-1.20948	0.847212121212121	0.153407443905454
BILD || id:ukb-bub35-BILD	Endometriosis || id:finngen_R10_N14_ENDOMETRIOSIS	ukb-bub35-BILD	finngen_R10_N14_ENDOMETRIOSIS	128171	rs738408	0.509208379888268	0.803005586592179	0.525997247610443
BILD || id:ukb-bub35-BILD	Endometriosis || id:finngen_R10_N14_ENDOMETRIOSIS	ukb-bub35-BILD	finngen_R10_N14_ENDOMETRIOSIS	128171	rs74499005	0.390224546722455	0.971972105997211	0.688068891587269
BILD || id:ukb-bub35-BILD	Endometriosis || id:finngen_R10_N14_ENDOMETRIOSIS	ukb-bub35-BILD	finngen_R10_N14_ENDOMETRIOSIS	128171	rs75130623	0.154046397585817	0.277666163711807	0.579038340845649
BILD || id:ukb-bub35-BILD	Endometriosis || id:finngen_R10_N14_ENDOMETRIOSIS	ukb-bub35-BILD	finngen_R10_N14_ENDOMETRIOSIS	128171	rs7667722	-0.0452091	0.78525641025641	0.954089228302478
BILD || id:ukb-bub35-BILD	Endometriosis || id:finngen_R10_N14_ENDOMETRIOSIS	ukb-bub35-BILD	finngen_R10_N14_ENDOMETRIOSIS	128171	rs76866386	0.588003	0.683338	0.389520574271496
BILD || id:ukb-bub35-BILD	Endometriosis || id:finngen_R10_N14_ENDOMETRIOSIS	ukb-bub35-BILD	finngen_R10_N14_ENDOMETRIOSIS	128171	rs788644	-0.414134	0.764696202531646	0.588116876390493
BILD || id:ukb-bub35-BILD	Endometriosis || id:finngen_R10_N14_ENDOMETRIOSIS	ukb-bub35-BILD	finngen_R10_N14_ENDOMETRIOSIS	128171	rs7979473	-2.01661	0.690299435028249	0.0034851171036804
BILD || id:ukb-bub35-BILD	Endometriosis || id:finngen_R10_N14_ENDOMETRIOSIS	ukb-bub35-BILD	finngen_R10_N14_ENDOMETRIOSIS	128171	rs8041523	-0.533069	0.618661764705882	0.388881288469967
BILD || id:ukb-bub35-BILD	Endometriosis || id:finngen_R10_N14_ENDOMETRIOSIS	ukb-bub35-BILD	finngen_R10_N14_ENDOMETRIOSIS	128171	rs8107974	-0.289231	0.382538940809969	0.449600468768036
BILD || id:ukb-bub35-BILD	Endometriosis || id:finngen_R10_N14_ENDOMETRIOSIS	ukb-bub35-BILD	finngen_R10_N14_ENDOMETRIOSIS	128171	rs857720	-0.6701	0.488815384615385	0.170416981371586
BILD || id:ukb-bub35-BILD	Endometriosis || id:finngen_R10_N14_ENDOMETRIOSIS	ukb-bub35-BILD	finngen_R10_N14_ENDOMETRIOSIS	128171	rs858519	0.124965789473684	0.818421052631579	0.878641707451371
BILD || id:ukb-bub35-BILD	Endometriosis || id:finngen_R10_N14_ENDOMETRIOSIS	ukb-bub35-BILD	finngen_R10_N14_ENDOMETRIOSIS	128171	rs9410397	1.0930971659919	0.680765182186235	0.108342258947186
BILD || id:ukb-bub35-BILD	Endometriosis || id:finngen_R10_N14_ENDOMETRIOSIS	ukb-bub35-BILD	finngen_R10_N14_ENDOMETRIOSIS	128171	rs9971816	-0.782153	0.5324	0.141803451220988
BILD || id:ukb-bub35-BILD	Endometriosis || id:finngen_R10_N14_ENDOMETRIOSIS	ukb-bub35-BILD	finngen_R10_N14_ENDOMETRIOSIS	128171	All - Inverse variance weighted	0.00770250829939246	0.0374305668527621	0.83696179926405
BILD || id:ukb-bub35-BILD	Endometriosis || id:finngen_R10_N14_ENDOMETRIOSIS	ukb-bub35-BILD	finngen_R10_N14_ENDOMETRIOSIS	128171	All - MR Egger	0.0331092057891553	0.0447218961133774	0.461439009674217
BUN || id:ukb-bub35-BUN	Endometriosis || id:finngen_R10_N14_ENDOMETRIOSIS	ukb-bub35-BUN	finngen_R10_N14_ENDOMETRIOSIS	128171	rs10008637	-0.329812	0.36579696969697	0.367255483723419
BUN || id:ukb-bub35-BUN	Endometriosis || id:finngen_R10_N14_ENDOMETRIOSIS	ukb-bub35-BUN	finngen_R10_N14_ENDOMETRIOSIS	128171	rs10180579	-1.17264	0.673836842105263	0.0818171409516128
BUN || id:ukb-bub35-BUN	Endometriosis || id:finngen_R10_N14_ENDOMETRIOSIS	ukb-bub35-BUN	finngen_R10_N14_ENDOMETRIOSIS	128171	rs10459327	-0.827506	0.829863636363636	0.318687520966304
BUN || id:ukb-bub35-BUN	Endometriosis || id:finngen_R10_N14_ENDOMETRIOSIS	ukb-bub35-BUN	finngen_R10_N14_ENDOMETRIOSIS	128171	rs10792885	0.22892	0.677255208333333	0.735354228204003
BUN || id:ukb-bub35-BUN	Endometriosis || id:finngen_R10_N14_ENDOMETRIOSIS	ukb-bub35-BUN	finngen_R10_N14_ENDOMETRIOSIS	128171	rs10821950	0.411750609756098	0.74925	0.582627811940625
BUN || id:ukb-bub35-BUN	Endometriosis || id:finngen_R10_N14_ENDOMETRIOSIS	ukb-bub35-BUN	finngen_R10_N14_ENDOMETRIOSIS	128171	rs10854249	-0.137904	0.901446808510638	0.878413240250993
BUN || id:ukb-bub35-BUN	Endometriosis || id:finngen_R10_N14_ENDOMETRIOSIS	ukb-bub35-BUN	finngen_R10_N14_ENDOMETRIOSIS	128171	rs10937339	-0.352832	0.466759420289855	0.449698314137537
BUN || id:ukb-bub35-BUN	Endometriosis || id:finngen_R10_N14_ENDOMETRIOSIS	ukb-bub35-BUN	finngen_R10_N14_ENDOMETRIOSIS	128171	rs10962119	0.981614035087719	0.705011695906433	0.163820301198578
BUN || id:ukb-bub35-BUN	Endometriosis || id:finngen_R10_N14_ENDOMETRIOSIS	ukb-bub35-BUN	finngen_R10_N14_ENDOMETRIOSIS	128171	rs11001034	2.91018674698795	0.730596385542169	6.79640233581092e-05
BUN || id:ukb-bub35-BUN	Endometriosis || id:finngen_R10_N14_ENDOMETRIOSIS	ukb-bub35-BUN	finngen_R10_N14_ENDOMETRIOSIS	128171	rs1108921	-1.05928	0.891944134078212	0.234988176023687
BUN || id:ukb-bub35-BUN	Endometriosis || id:finngen_R10_N14_ENDOMETRIOSIS	ukb-bub35-BUN	finngen_R10_N14_ENDOMETRIOSIS	128171	rs11123169	-0.530042	0.475219696969697	0.264695619552696
BUN || id:ukb-bub35-BUN	Endometriosis || id:finngen_R10_N14_ENDOMETRIOSIS	ukb-bub35-BUN	finngen_R10_N14_ENDOMETRIOSIS	128171	rs11158593	-0.979586	0.908481203007519	0.280914047421487
BUN || id:ukb-bub35-BUN	Endometriosis || id:finngen_R10_N14_ENDOMETRIOSIS	ukb-bub35-BUN	finngen_R10_N14_ENDOMETRIOSIS	128171	rs11163481	0.914188	0.804438	0.255776338452093
BUN || id:ukb-bub35-BUN	Endometriosis || id:finngen_R10_N14_ENDOMETRIOSIS	ukb-bub35-BUN	finngen_R10_N14_ENDOMETRIOSIS	128171	rs11210869	0.256491176470588	0.908823529411765	0.777772292632976
BUN || id:ukb-bub35-BUN	Endometriosis || id:finngen_R10_N14_ENDOMETRIOSIS	ukb-bub35-BUN	finngen_R10_N14_ENDOMETRIOSIS	128171	rs11574435	-1.73109	0.837325471698113	0.0386961474053272
BUN || id:ukb-bub35-BUN	Endometriosis || id:finngen_R10_N14_ENDOMETRIOSIS	ukb-bub35-BUN	finngen_R10_N14_ENDOMETRIOSIS	128171	rs11577667	-1.27614	0.876812	0.145550359633471
BUN || id:ukb-bub35-BUN	Endometriosis || id:finngen_R10_N14_ENDOMETRIOSIS	ukb-bub35-BUN	finngen_R10_N14_ENDOMETRIOSIS	128171	rs115986297	-1.25622	0.916378787878788	0.170421096064743
BUN || id:ukb-bub35-BUN	Endometriosis || id:finngen_R10_N14_ENDOMETRIOSIS	ukb-bub35-BUN	finngen_R10_N14_ENDOMETRIOSIS	128171	rs11644519	0.470491515151515	0.794193939393939	0.553573472335403
BUN || id:ukb-bub35-BUN	Endometriosis || id:finngen_R10_N14_ENDOMETRIOSIS	ukb-bub35-BUN	finngen_R10_N14_ENDOMETRIOSIS	128171	rs11672660	-0.280807	0.280327902240326	0.316484960563162
BUN || id:ukb-bub35-BUN	Endometriosis || id:finngen_R10_N14_ENDOMETRIOSIS	ukb-bub35-BUN	finngen_R10_N14_ENDOMETRIOSIS	128171	rs11678466	1.07195584415584	0.589831168831169	0.0691567495387232
BUN || id:ukb-bub35-BUN	Endometriosis || id:finngen_R10_N14_ENDOMETRIOSIS	ukb-bub35-BUN	finngen_R10_N14_ENDOMETRIOSIS	128171	rs11745891	-0.936511	0.81234632034632	0.248973288204417
BUN || id:ukb-bub35-BUN	Endometriosis || id:finngen_R10_N14_ENDOMETRIOSIS	ukb-bub35-BUN	finngen_R10_N14_ENDOMETRIOSIS	128171	rs117643180	0.927978557504873	0.781023391812866	0.234771486794342
BUN || id:ukb-bub35-BUN	Endometriosis || id:finngen_R10_N14_ENDOMETRIOSIS	ukb-bub35-BUN	finngen_R10_N14_ENDOMETRIOSIS	128171	rs11855188	1.03352564102564	0.887621794871795	0.244271611821051
BUN || id:ukb-bub35-BUN	Endometriosis || id:finngen_R10_N14_ENDOMETRIOSIS	ukb-bub35-BUN	finngen_R10_N14_ENDOMETRIOSIS	128171	rs11940694	0.119674634146341	0.613541463414634	0.845349502768395
BUN || id:ukb-bub35-BUN	Endometriosis || id:finngen_R10_N14_ENDOMETRIOSIS	ukb-bub35-BUN	finngen_R10_N14_ENDOMETRIOSIS	128171	rs12073658	-0.97492	0.693718085106383	0.159915726707548
BUN || id:ukb-bub35-BUN	Endometriosis || id:finngen_R10_N14_ENDOMETRIOSIS	ukb-bub35-BUN	finngen_R10_N14_ENDOMETRIOSIS	128171	rs12132532	0.312192096219931	0.431219931271478	0.469081586703054
BUN || id:ukb-bub35-BUN	Endometriosis || id:finngen_R10_N14_ENDOMETRIOSIS	ukb-bub35-BUN	finngen_R10_N14_ENDOMETRIOSIS	128171	rs12247543	-0.920747	0.662585858585859	0.16464204601574
BUN || id:ukb-bub35-BUN	Endometriosis || id:finngen_R10_N14_ENDOMETRIOSIS	ukb-bub35-BUN	finngen_R10_N14_ENDOMETRIOSIS	128171	rs12503550	-0.39167	0.684937	0.567435097599274
BUN || id:ukb-bub35-BUN	Endometriosis || id:finngen_R10_N14_ENDOMETRIOSIS	ukb-bub35-BUN	finngen_R10_N14_ENDOMETRIOSIS	128171	rs12748874	0.223428571428571	0.872122448979592	0.797804553755296
BUN || id:ukb-bub35-BUN	Endometriosis || id:finngen_R10_N14_ENDOMETRIOSIS	ukb-bub35-BUN	finngen_R10_N14_ENDOMETRIOSIS	128171	rs12802560	-0.647511	0.708126582278481	0.360506997288452
BUN || id:ukb-bub35-BUN	Endometriosis || id:finngen_R10_N14_ENDOMETRIOSIS	ukb-bub35-BUN	finngen_R10_N14_ENDOMETRIOSIS	128171	rs12826808	0.436275862068966	0.692823275862069	0.528886117197247
BUN || id:ukb-bub35-BUN	Endometriosis || id:finngen_R10_N14_ENDOMETRIOSIS	ukb-bub35-BUN	finngen_R10_N14_ENDOMETRIOSIS	128171	rs12940987	0.829669811320755	0.669570754716981	0.215305873837221
BUN || id:ukb-bub35-BUN	Endometriosis || id:finngen_R10_N14_ENDOMETRIOSIS	ukb-bub35-BUN	finngen_R10_N14_ENDOMETRIOSIS	128171	rs12942379	0.178219186046512	0.777808139534884	0.818767869981935
BUN || id:ukb-bub35-BUN	Endometriosis || id:finngen_R10_N14_ENDOMETRIOSIS	ukb-bub35-BUN	finngen_R10_N14_ENDOMETRIOSIS	128171	rs12963357	-0.0438942	0.790323415265201	0.955708585553917
BUN || id:ukb-bub35-BUN	Endometriosis || id:finngen_R10_N14_ENDOMETRIOSIS	ukb-bub35-BUN	finngen_R10_N14_ENDOMETRIOSIS	128171	rs13059257	0.4672774049217	1.12301789709172	0.677343568476812
BUN || id:ukb-bub35-BUN	Endometriosis || id:finngen_R10_N14_ENDOMETRIOSIS	ukb-bub35-BUN	finngen_R10_N14_ENDOMETRIOSIS	128171	rs13080378	-0.207645	0.438919689119171	0.636154137860047
BUN || id:ukb-bub35-BUN	Endometriosis || id:finngen_R10_N14_ENDOMETRIOSIS	ukb-bub35-BUN	finngen_R10_N14_ENDOMETRIOSIS	128171	rs13130741	2.10356613756614	0.637708994708995	0.000971578176063126
BUN || id:ukb-bub35-BUN	Endometriosis || id:finngen_R10_N14_ENDOMETRIOSIS	ukb-bub35-BUN	finngen_R10_N14_ENDOMETRIOSIS	128171	rs13240065	0.466438735177866	0.706790513833992	0.509292875392599
BUN || id:ukb-bub35-BUN	Endometriosis || id:finngen_R10_N14_ENDOMETRIOSIS	ukb-bub35-BUN	finngen_R10_N14_ENDOMETRIOSIS	128171	rs13243899	0.104841791044776	0.610830845771144	0.863722122913116
BUN || id:ukb-bub35-BUN	Endometriosis || id:finngen_R10_N14_ENDOMETRIOSIS	ukb-bub35-BUN	finngen_R10_N14_ENDOMETRIOSIS	128171	rs13247472	-1.97466	0.912425531914894	0.0304499922012809
BUN || id:ukb-bub35-BUN	Endometriosis || id:finngen_R10_N14_ENDOMETRIOSIS	ukb-bub35-BUN	finngen_R10_N14_ENDOMETRIOSIS	128171	rs1351901	0.561163580246914	0.281219135802469	0.0459919407995593
BUN || id:ukb-bub35-BUN	Endometriosis || id:finngen_R10_N14_ENDOMETRIOSIS	ukb-bub35-BUN	finngen_R10_N14_ENDOMETRIOSIS	128171	rs139323761	-3.45573	1.1772874015748	0.00333191926725568
BUN || id:ukb-bub35-BUN	Endometriosis || id:finngen_R10_N14_ENDOMETRIOSIS	ukb-bub35-BUN	finngen_R10_N14_ENDOMETRIOSIS	128171	rs1440440	-0.63581	0.625333333333333	0.309270402724388
BUN || id:ukb-bub35-BUN	Endometriosis || id:finngen_R10_N14_ENDOMETRIOSIS	ukb-bub35-BUN	finngen_R10_N14_ENDOMETRIOSIS	128171	rs144866728	1.79960393873085	0.972881838074398	0.0643472547013068
BUN || id:ukb-bub35-BUN	Endometriosis || id:finngen_R10_N14_ENDOMETRIOSIS	ukb-bub35-BUN	finngen_R10_N14_ENDOMETRIOSIS	128171	rs146346574	0.0486162711864407	1.37490847457627	0.971792965740362
BUN || id:ukb-bub35-BUN	Endometriosis || id:finngen_R10_N14_ENDOMETRIOSIS	ukb-bub35-BUN	finngen_R10_N14_ENDOMETRIOSIS	128171	rs149082870	-1.37743	0.84704016064257	0.10391389266939
BUN || id:ukb-bub35-BUN	Endometriosis || id:finngen_R10_N14_ENDOMETRIOSIS	ukb-bub35-BUN	finngen_R10_N14_ENDOMETRIOSIS	128171	rs149491786	-0.133366	0.913136666666667	0.883879563060943
BUN || id:ukb-bub35-BUN	Endometriosis || id:finngen_R10_N14_ENDOMETRIOSIS	ukb-bub35-BUN	finngen_R10_N14_ENDOMETRIOSIS	128171	rs1554447	-0.188758	0.847980861244019	0.823849264266753
BUN || id:ukb-bub35-BUN	Endometriosis || id:finngen_R10_N14_ENDOMETRIOSIS	ukb-bub35-BUN	finngen_R10_N14_ENDOMETRIOSIS	128171	rs162004	-0.185261	0.721885057471264	0.797460609376663
BUN || id:ukb-bub35-BUN	Endometriosis || id:finngen_R10_N14_ENDOMETRIOSIS	ukb-bub35-BUN	finngen_R10_N14_ENDOMETRIOSIS	128171	rs1713842	1.89679792746114	0.808678756476684	0.0189989374756981
BUN || id:ukb-bub35-BUN	Endometriosis || id:finngen_R10_N14_ENDOMETRIOSIS	ukb-bub35-BUN	finngen_R10_N14_ENDOMETRIOSIS	128171	rs17208811	2.06902482269504	1.08495035460993	0.0565176637724782
BUN || id:ukb-bub35-BUN	Endometriosis || id:finngen_R10_N14_ENDOMETRIOSIS	ukb-bub35-BUN	finngen_R10_N14_ENDOMETRIOSIS	128171	rs17398736	1.20564766839378	0.897108808290155	0.178972383736328
BUN || id:ukb-bub35-BUN	Endometriosis || id:finngen_R10_N14_ENDOMETRIOSIS	ukb-bub35-BUN	finngen_R10_N14_ENDOMETRIOSIS	128171	rs17501090	-2.26728	0.61083407079646	0.000205810729869843
BUN || id:ukb-bub35-BUN	Endometriosis || id:finngen_R10_N14_ENDOMETRIOSIS	ukb-bub35-BUN	finngen_R10_N14_ENDOMETRIOSIS	128171	rs17645325	0.773472	0.797512	0.332118148603702
BUN || id:ukb-bub35-BUN	Endometriosis || id:finngen_R10_N14_ENDOMETRIOSIS	ukb-bub35-BUN	finngen_R10_N14_ENDOMETRIOSIS	128171	rs17713729	-0.904916	0.477041984732824	0.057836961995139
BUN || id:ukb-bub35-BUN	Endometriosis || id:finngen_R10_N14_ENDOMETRIOSIS	ukb-bub35-BUN	finngen_R10_N14_ENDOMETRIOSIS	128171	rs1799932	0.578153164556962	0.765525316455696	0.450106696921013
BUN || id:ukb-bub35-BUN	Endometriosis || id:finngen_R10_N14_ENDOMETRIOSIS	ukb-bub35-BUN	finngen_R10_N14_ENDOMETRIOSIS	128171	rs182549	2.37728402366864	0.735816568047337	0.00123439673350049
BUN || id:ukb-bub35-BUN	Endometriosis || id:finngen_R10_N14_ENDOMETRIOSIS	ukb-bub35-BUN	finngen_R10_N14_ENDOMETRIOSIS	128171	rs187355703	-0.154134	0.529142469470828	0.770828930128324
BUN || id:ukb-bub35-BUN	Endometriosis || id:finngen_R10_N14_ENDOMETRIOSIS	ukb-bub35-BUN	finngen_R10_N14_ENDOMETRIOSIS	128171	rs2006023	0.0934825174825175	0.887741258741259	0.916134757145533
BUN || id:ukb-bub35-BUN	Endometriosis || id:finngen_R10_N14_ENDOMETRIOSIS	ukb-bub35-BUN	finngen_R10_N14_ENDOMETRIOSIS	128171	rs2050145	-0.83975	0.771275641025641	0.276250623012519
BUN || id:ukb-bub35-BUN	Endometriosis || id:finngen_R10_N14_ENDOMETRIOSIS	ukb-bub35-BUN	finngen_R10_N14_ENDOMETRIOSIS	128171	rs213494	2.94421176470588	0.781405882352941	0.000164666668553163
BUN || id:ukb-bub35-BUN	Endometriosis || id:finngen_R10_N14_ENDOMETRIOSIS	ukb-bub35-BUN	finngen_R10_N14_ENDOMETRIOSIS	128171	rs219779	-0.25499	0.441689759036145	0.563733356040985
BUN || id:ukb-bub35-BUN	Endometriosis || id:finngen_R10_N14_ENDOMETRIOSIS	ukb-bub35-BUN	finngen_R10_N14_ENDOMETRIOSIS	128171	rs2293614	0.280777542372881	0.516427966101695	0.586653720191403
BUN || id:ukb-bub35-BUN	Endometriosis || id:finngen_R10_N14_ENDOMETRIOSIS	ukb-bub35-BUN	finngen_R10_N14_ENDOMETRIOSIS	128171	rs2311597	-0.262669	0.664455026455026	0.692610127060901
BUN || id:ukb-bub35-BUN	Endometriosis || id:finngen_R10_N14_ENDOMETRIOSIS	ukb-bub35-BUN	finngen_R10_N14_ENDOMETRIOSIS	128171	rs2371753	1.19787205387205	0.409390572390572	0.00343363772457624
BUN || id:ukb-bub35-BUN	Endometriosis || id:finngen_R10_N14_ENDOMETRIOSIS	ukb-bub35-BUN	finngen_R10_N14_ENDOMETRIOSIS	128171	rs2464196	1.23672268907563	0.551466386554622	0.0249221321342332
BUN || id:ukb-bub35-BUN	Endometriosis || id:finngen_R10_N14_ENDOMETRIOSIS	ukb-bub35-BUN	finngen_R10_N14_ENDOMETRIOSIS	128171	rs2465585	0.756332089552239	0.568425373134328	0.183329183413698
BUN || id:ukb-bub35-BUN	Endometriosis || id:finngen_R10_N14_ENDOMETRIOSIS	ukb-bub35-BUN	finngen_R10_N14_ENDOMETRIOSIS	128171	rs2698716	-1.54466	0.784688311688312	0.0490100386291537
BUN || id:ukb-bub35-BUN	Endometriosis || id:finngen_R10_N14_ENDOMETRIOSIS	ukb-bub35-BUN	finngen_R10_N14_ENDOMETRIOSIS	128171	rs2823139	2.41417708333333	0.643697916666667	0.000176495376034557
BUN || id:ukb-bub35-BUN	Endometriosis || id:finngen_R10_N14_ENDOMETRIOSIS	ukb-bub35-BUN	finngen_R10_N14_ENDOMETRIOSIS	128171	rs28642975	0.452218382352941	0.903970588235294	0.616893529520696
BUN || id:ukb-bub35-BUN	Endometriosis || id:finngen_R10_N14_ENDOMETRIOSIS	ukb-bub35-BUN	finngen_R10_N14_ENDOMETRIOSIS	128171	rs28680305	-0.625782	0.395325373134328	0.113431828930265
BUN || id:ukb-bub35-BUN	Endometriosis || id:finngen_R10_N14_ENDOMETRIOSIS	ukb-bub35-BUN	finngen_R10_N14_ENDOMETRIOSIS	128171	rs292438	0.660338235294118	0.901063725490196	0.463654197286791
BUN || id:ukb-bub35-BUN	Endometriosis || id:finngen_R10_N14_ENDOMETRIOSIS	ukb-bub35-BUN	finngen_R10_N14_ENDOMETRIOSIS	128171	rs2939302	-0.620209	0.416335120643432	0.13630649217972
BUN || id:ukb-bub35-BUN	Endometriosis || id:finngen_R10_N14_ENDOMETRIOSIS	ukb-bub35-BUN	finngen_R10_N14_ENDOMETRIOSIS	128171	rs300143	-0.239184	0.313891472868217	0.446063011043555
BUN || id:ukb-bub35-BUN	Endometriosis || id:finngen_R10_N14_ENDOMETRIOSIS	ukb-bub35-BUN	finngen_R10_N14_ENDOMETRIOSIS	128171	rs3110641	0.229527777777778	0.408844444444445	0.574520705351876
BUN || id:ukb-bub35-BUN	Endometriosis || id:finngen_R10_N14_ENDOMETRIOSIS	ukb-bub35-BUN	finngen_R10_N14_ENDOMETRIOSIS	128171	rs34727114	-0.631351	0.857671232876712	0.461656439930297
BUN || id:ukb-bub35-BUN	Endometriosis || id:finngen_R10_N14_ENDOMETRIOSIS	ukb-bub35-BUN	finngen_R10_N14_ENDOMETRIOSIS	128171	rs347593	-2.41838	0.845328703703704	0.0042247378587412
BUN || id:ukb-bub35-BUN	Endometriosis || id:finngen_R10_N14_ENDOMETRIOSIS	ukb-bub35-BUN	finngen_R10_N14_ENDOMETRIOSIS	128171	rs369062552	0.309658296943231	0.288311135371179	0.2828038135494
BUN || id:ukb-bub35-BUN	Endometriosis || id:finngen_R10_N14_ENDOMETRIOSIS	ukb-bub35-BUN	finngen_R10_N14_ENDOMETRIOSIS	128171	rs3760374	-0.351186	0.400921383647799	0.381059319819085
BUN || id:ukb-bub35-BUN	Endometriosis || id:finngen_R10_N14_ENDOMETRIOSIS	ukb-bub35-BUN	finngen_R10_N14_ENDOMETRIOSIS	128171	rs3772976	0.733568181818182	0.722477272727273	0.309938435778425
BUN || id:ukb-bub35-BUN	Endometriosis || id:finngen_R10_N14_ENDOMETRIOSIS	ukb-bub35-BUN	finngen_R10_N14_ENDOMETRIOSIS	128171	rs3842763	0.286327459016393	0.582135245901639	0.622820239705219
BUN || id:ukb-bub35-BUN	Endometriosis || id:finngen_R10_N14_ENDOMETRIOSIS	ukb-bub35-BUN	finngen_R10_N14_ENDOMETRIOSIS	128171	rs4074995	-0.073323	0.412129449838188	0.858791700356692
BUN || id:ukb-bub35-BUN	Endometriosis || id:finngen_R10_N14_ENDOMETRIOSIS	ukb-bub35-BUN	finngen_R10_N14_ENDOMETRIOSIS	128171	rs4471322	-1.13093	1.03495031055901	0.274510576022668
BUN || id:ukb-bub35-BUN	Endometriosis || id:finngen_R10_N14_ENDOMETRIOSIS	ukb-bub35-BUN	finngen_R10_N14_ENDOMETRIOSIS	128171	rs4505549	0.0092091724137931	0.8846	0.991693733028864
BUN || id:ukb-bub35-BUN	Endometriosis || id:finngen_R10_N14_ENDOMETRIOSIS	ukb-bub35-BUN	finngen_R10_N14_ENDOMETRIOSIS	128171	rs45480797	-0.142457	0.154432911392405	0.356291384693546
BUN || id:ukb-bub35-BUN	Endometriosis || id:finngen_R10_N14_ENDOMETRIOSIS	ukb-bub35-BUN	finngen_R10_N14_ENDOMETRIOSIS	128171	rs4647737	0.744012195121951	0.563235772357723	0.186514542496939
BUN || id:ukb-bub35-BUN	Endometriosis || id:finngen_R10_N14_ENDOMETRIOSIS	ukb-bub35-BUN	finngen_R10_N14_ENDOMETRIOSIS	128171	rs4665972	1.06445	0.4978	0.0324913826036708
BUN || id:ukb-bub35-BUN	Endometriosis || id:finngen_R10_N14_ENDOMETRIOSIS	ukb-bub35-BUN	finngen_R10_N14_ENDOMETRIOSIS	128171	rs4886755	0.00642030534351145	0.31012213740458	0.983482970122348
BUN || id:ukb-bub35-BUN	Endometriosis || id:finngen_R10_N14_ENDOMETRIOSIS	ukb-bub35-BUN	finngen_R10_N14_ENDOMETRIOSIS	128171	rs4906214	-1.11522	0.763519	0.144116879895543
BUN || id:ukb-bub35-BUN	Endometriosis || id:finngen_R10_N14_ENDOMETRIOSIS	ukb-bub35-BUN	finngen_R10_N14_ENDOMETRIOSIS	128171	rs4957107	-1.71003	0.804830188679245	0.0336105831726177
BUN || id:ukb-bub35-BUN	Endometriosis || id:finngen_R10_N14_ENDOMETRIOSIS	ukb-bub35-BUN	finngen_R10_N14_ENDOMETRIOSIS	128171	rs4966021	0.682193277310924	0.52646218487395	0.195042055912475
BUN || id:ukb-bub35-BUN	Endometriosis || id:finngen_R10_N14_ENDOMETRIOSIS	ukb-bub35-BUN	finngen_R10_N14_ENDOMETRIOSIS	128171	rs4980784	-1.54726	0.632361256544503	0.0144133940862951
BUN || id:ukb-bub35-BUN	Endometriosis || id:finngen_R10_N14_ENDOMETRIOSIS	ukb-bub35-BUN	finngen_R10_N14_ENDOMETRIOSIS	128171	rs4984681	0.800035211267606	0.848591549295775	0.345793401220899
BUN || id:ukb-bub35-BUN	Endometriosis || id:finngen_R10_N14_ENDOMETRIOSIS	ukb-bub35-BUN	finngen_R10_N14_ENDOMETRIOSIS	128171	rs529224	-0.455254	0.829236486486486	0.583002782540825
BUN || id:ukb-bub35-BUN	Endometriosis || id:finngen_R10_N14_ENDOMETRIOSIS	ukb-bub35-BUN	finngen_R10_N14_ENDOMETRIOSIS	128171	rs551676206	1.63406562054208	1.80500713266762	0.365308629169707
BUN || id:ukb-bub35-BUN	Endometriosis || id:finngen_R10_N14_ENDOMETRIOSIS	ukb-bub35-BUN	finngen_R10_N14_ENDOMETRIOSIS	128171	rs55995100	1.61628044280443	0.478051660516605	0.000722292627337036
BUN || id:ukb-bub35-BUN	Endometriosis || id:finngen_R10_N14_ENDOMETRIOSIS	ukb-bub35-BUN	finngen_R10_N14_ENDOMETRIOSIS	128171	rs57866767	0.960330827067669	0.955706766917293	0.314974685954899
BUN || id:ukb-bub35-BUN	Endometriosis || id:finngen_R10_N14_ENDOMETRIOSIS	ukb-bub35-BUN	finngen_R10_N14_ENDOMETRIOSIS	128171	rs58237966	0.0966886310904872	0.539705336426914	0.857819311558079
BUN || id:ukb-bub35-BUN	Endometriosis || id:finngen_R10_N14_ENDOMETRIOSIS	ukb-bub35-BUN	finngen_R10_N14_ENDOMETRIOSIS	128171	rs587641094	0.654300595238095	1.42599107142857	0.646349646121455
BUN || id:ukb-bub35-BUN	Endometriosis || id:finngen_R10_N14_ENDOMETRIOSIS	ukb-bub35-BUN	finngen_R10_N14_ENDOMETRIOSIS	128171	rs6055748	-1.20177	0.862738255033557	0.16362770430634
BUN || id:ukb-bub35-BUN	Endometriosis || id:finngen_R10_N14_ENDOMETRIOSIS	ukb-bub35-BUN	finngen_R10_N14_ENDOMETRIOSIS	128171	rs60865276	0.238197101449275	0.602014492753623	0.69235090759935
BUN || id:ukb-bub35-BUN	Endometriosis || id:finngen_R10_N14_ENDOMETRIOSIS	ukb-bub35-BUN	finngen_R10_N14_ENDOMETRIOSIS	128171	rs6127099	0.150355384615385	0.524038461538462	0.774176105210784
BUN || id:ukb-bub35-BUN	Endometriosis || id:finngen_R10_N14_ENDOMETRIOSIS	ukb-bub35-BUN	finngen_R10_N14_ENDOMETRIOSIS	128171	rs61424527	0.0160104324324324	0.733951351351351	0.982596307272361
BUN || id:ukb-bub35-BUN	Endometriosis || id:finngen_R10_N14_ENDOMETRIOSIS	ukb-bub35-BUN	finngen_R10_N14_ENDOMETRIOSIS	128171	rs61833087	-0.207737	0.901166666666667	0.817687959829281
BUN || id:ukb-bub35-BUN	Endometriosis || id:finngen_R10_N14_ENDOMETRIOSIS	ukb-bub35-BUN	finngen_R10_N14_ENDOMETRIOSIS	128171	rs61859168	1.13298859315589	0.816410646387833	0.16520769328994
BUN || id:ukb-bub35-BUN	Endometriosis || id:finngen_R10_N14_ENDOMETRIOSIS	ukb-bub35-BUN	finngen_R10_N14_ENDOMETRIOSIS	128171	rs619399	-0.107156	0.591892720306513	0.856337110908225
BUN || id:ukb-bub35-BUN	Endometriosis || id:finngen_R10_N14_ENDOMETRIOSIS	ukb-bub35-BUN	finngen_R10_N14_ENDOMETRIOSIS	128171	rs61963240	-1.6217	0.636938325991189	0.0108938010143356
BUN || id:ukb-bub35-BUN	Endometriosis || id:finngen_R10_N14_ENDOMETRIOSIS	ukb-bub35-BUN	finngen_R10_N14_ENDOMETRIOSIS	128171	rs62083214	0.644240506329114	0.612932489451477	0.293222279444146
BUN || id:ukb-bub35-BUN	Endometriosis || id:finngen_R10_N14_ENDOMETRIOSIS	ukb-bub35-BUN	finngen_R10_N14_ENDOMETRIOSIS	128171	rs62363475	-0.363968	0.389811764705882	0.350458132437635
BUN || id:ukb-bub35-BUN	Endometriosis || id:finngen_R10_N14_ENDOMETRIOSIS	ukb-bub35-BUN	finngen_R10_N14_ENDOMETRIOSIS	128171	rs62411644	1.14614234875445	0.987779359430605	0.245917637139387
BUN || id:ukb-bub35-BUN	Endometriosis || id:finngen_R10_N14_ENDOMETRIOSIS	ukb-bub35-BUN	finngen_R10_N14_ENDOMETRIOSIS	128171	rs62435145	-0.00141836	0.230554347826087	0.995091466660648
BUN || id:ukb-bub35-BUN	Endometriosis || id:finngen_R10_N14_ENDOMETRIOSIS	ukb-bub35-BUN	finngen_R10_N14_ENDOMETRIOSIS	128171	rs62505275	0.639651515151515	0.674979797979798	0.343302449901954
BUN || id:ukb-bub35-BUN	Endometriosis || id:finngen_R10_N14_ENDOMETRIOSIS	ukb-bub35-BUN	finngen_R10_N14_ENDOMETRIOSIS	128171	rs6452816	1.21324870466321	0.664170984455959	0.0677431742498801
BUN || id:ukb-bub35-BUN	Endometriosis || id:finngen_R10_N14_ENDOMETRIOSIS	ukb-bub35-BUN	finngen_R10_N14_ENDOMETRIOSIS	128171	rs6458867	-1.11534	0.572365740740741	0.0513367999157171
BUN || id:ukb-bub35-BUN	Endometriosis || id:finngen_R10_N14_ENDOMETRIOSIS	ukb-bub35-BUN	finngen_R10_N14_ENDOMETRIOSIS	128171	rs6477547	0.169994482758621	0.950027586206897	0.857987668566057
BUN || id:ukb-bub35-BUN	Endometriosis || id:finngen_R10_N14_ENDOMETRIOSIS	ukb-bub35-BUN	finngen_R10_N14_ENDOMETRIOSIS	128171	rs6676150	0.634590476190476	0.235394285714286	0.00702067761248163
BUN || id:ukb-bub35-BUN	Endometriosis || id:finngen_R10_N14_ENDOMETRIOSIS	ukb-bub35-BUN	finngen_R10_N14_ENDOMETRIOSIS	128171	rs6793835	-0.154004	0.472012698412699	0.74421870339929
BUN || id:ukb-bub35-BUN	Endometriosis || id:finngen_R10_N14_ENDOMETRIOSIS	ukb-bub35-BUN	finngen_R10_N14_ENDOMETRIOSIS	128171	rs6946935	1.89453684210526	2.48401052631579	0.445646649879272
BUN || id:ukb-bub35-BUN	Endometriosis || id:finngen_R10_N14_ENDOMETRIOSIS	ukb-bub35-BUN	finngen_R10_N14_ENDOMETRIOSIS	128171	rs6998726	-0.202628	0.431219435736677	0.638429965602082
BUN || id:ukb-bub35-BUN	Endometriosis || id:finngen_R10_N14_ENDOMETRIOSIS	ukb-bub35-BUN	finngen_R10_N14_ENDOMETRIOSIS	128171	rs700750	1.67122352941176	0.772870588235294	0.0305905295020355
BUN || id:ukb-bub35-BUN	Endometriosis || id:finngen_R10_N14_ENDOMETRIOSIS	ukb-bub35-BUN	finngen_R10_N14_ENDOMETRIOSIS	128171	rs7010107	-0.339436	0.405754098360656	0.402842131200186
BUN || id:ukb-bub35-BUN	Endometriosis || id:finngen_R10_N14_ENDOMETRIOSIS	ukb-bub35-BUN	finngen_R10_N14_ENDOMETRIOSIS	128171	rs703033	0.0524505836575875	0.56327626459144	0.925810629375817
BUN || id:ukb-bub35-BUN	Endometriosis || id:finngen_R10_N14_ENDOMETRIOSIS	ukb-bub35-BUN	finngen_R10_N14_ENDOMETRIOSIS	128171	rs7042786	-1.22385	0.803630573248408	0.127782323671006
BUN || id:ukb-bub35-BUN	Endometriosis || id:finngen_R10_N14_ENDOMETRIOSIS	ukb-bub35-BUN	finngen_R10_N14_ENDOMETRIOSIS	128171	rs7098606	2.1000981595092	0.740411042944785	0.00456259821472643
BUN || id:ukb-bub35-BUN	Endometriosis || id:finngen_R10_N14_ENDOMETRIOSIS	ukb-bub35-BUN	finngen_R10_N14_ENDOMETRIOSIS	128171	rs7115520	-0.564554	0.890814102564103	0.526243219435587
BUN || id:ukb-bub35-BUN	Endometriosis || id:finngen_R10_N14_ENDOMETRIOSIS	ukb-bub35-BUN	finngen_R10_N14_ENDOMETRIOSIS	128171	rs71350058	-2.50477	0.704445652173913	0.000377026294911031
BUN || id:ukb-bub35-BUN	Endometriosis || id:finngen_R10_N14_ENDOMETRIOSIS	ukb-bub35-BUN	finngen_R10_N14_ENDOMETRIOSIS	128171	rs715	0.0847163793103448	0.373968390804598	0.82078648454279
BUN || id:ukb-bub35-BUN	Endometriosis || id:finngen_R10_N14_ENDOMETRIOSIS	ukb-bub35-BUN	finngen_R10_N14_ENDOMETRIOSIS	128171	rs7278695	-0.0361508	0.7097	0.959374784907614
BUN || id:ukb-bub35-BUN	Endometriosis || id:finngen_R10_N14_ENDOMETRIOSIS	ukb-bub35-BUN	finngen_R10_N14_ENDOMETRIOSIS	128171	rs729978	1.4191	0.692284210526316	0.0403760799427037
BUN || id:ukb-bub35-BUN	Endometriosis || id:finngen_R10_N14_ENDOMETRIOSIS	ukb-bub35-BUN	finngen_R10_N14_ENDOMETRIOSIS	128171	rs73260458	1.69187086092715	0.792139072847682	0.0326936367796535
BUN || id:ukb-bub35-BUN	Endometriosis || id:finngen_R10_N14_ENDOMETRIOSIS	ukb-bub35-BUN	finngen_R10_N14_ENDOMETRIOSIS	128171	rs73425974	-0.829823	1.01181182795699	0.412138989862007
BUN || id:ukb-bub35-BUN	Endometriosis || id:finngen_R10_N14_ENDOMETRIOSIS	ukb-bub35-BUN	finngen_R10_N14_ENDOMETRIOSIS	128171	rs73728279	0.291243902439024	0.271120075046904	0.282721949567568
BUN || id:ukb-bub35-BUN	Endometriosis || id:finngen_R10_N14_ENDOMETRIOSIS	ukb-bub35-BUN	finngen_R10_N14_ENDOMETRIOSIS	128171	rs7484541	-0.504767	0.391859078590786	0.197699379148331
BUN || id:ukb-bub35-BUN	Endometriosis || id:finngen_R10_N14_ENDOMETRIOSIS	ukb-bub35-BUN	finngen_R10_N14_ENDOMETRIOSIS	128171	rs7530690	-0.738695	0.531582329317269	0.164645818035128
BUN || id:ukb-bub35-BUN	Endometriosis || id:finngen_R10_N14_ENDOMETRIOSIS	ukb-bub35-BUN	finngen_R10_N14_ENDOMETRIOSIS	128171	rs76022959	-0.489646	1.08880952380952	0.652921064961005
BUN || id:ukb-bub35-BUN	Endometriosis || id:finngen_R10_N14_ENDOMETRIOSIS	ukb-bub35-BUN	finngen_R10_N14_ENDOMETRIOSIS	128171	rs7614424	-0.663415	0.955309322033898	0.487399590269105
BUN || id:ukb-bub35-BUN	Endometriosis || id:finngen_R10_N14_ENDOMETRIOSIS	ukb-bub35-BUN	finngen_R10_N14_ENDOMETRIOSIS	128171	rs7619139	0.45855737704918	0.499348360655738	0.358455771708822
BUN || id:ukb-bub35-BUN	Endometriosis || id:finngen_R10_N14_ENDOMETRIOSIS	ukb-bub35-BUN	finngen_R10_N14_ENDOMETRIOSIS	128171	rs7702499	0.812781609195402	0.691591954022989	0.239901556079111
BUN || id:ukb-bub35-BUN	Endometriosis || id:finngen_R10_N14_ENDOMETRIOSIS	ukb-bub35-BUN	finngen_R10_N14_ENDOMETRIOSIS	128171	rs7742789	1.01847126436782	0.756436781609196	0.178171513450807
BUN || id:ukb-bub35-BUN	Endometriosis || id:finngen_R10_N14_ENDOMETRIOSIS	ukb-bub35-BUN	finngen_R10_N14_ENDOMETRIOSIS	128171	rs7769943	-0.733404	0.943668874172186	0.437050456140004
BUN || id:ukb-bub35-BUN	Endometriosis || id:finngen_R10_N14_ENDOMETRIOSIS	ukb-bub35-BUN	finngen_R10_N14_ENDOMETRIOSIS	128171	rs77924615	-0.269026	0.413702857142857	0.515506658536342
BUN || id:ukb-bub35-BUN	Endometriosis || id:finngen_R10_N14_ENDOMETRIOSIS	ukb-bub35-BUN	finngen_R10_N14_ENDOMETRIOSIS	128171	rs7809621	-0.479137	0.94244635193133	0.611174628112483
BUN || id:ukb-bub35-BUN	Endometriosis || id:finngen_R10_N14_ENDOMETRIOSIS	ukb-bub35-BUN	finngen_R10_N14_ENDOMETRIOSIS	128171	rs79034755	-0.237615	0.558429133858268	0.670468344729397
BUN || id:ukb-bub35-BUN	Endometriosis || id:finngen_R10_N14_ENDOMETRIOSIS	ukb-bub35-BUN	finngen_R10_N14_ENDOMETRIOSIS	128171	rs793705	0.765655172413793	0.857806896551724	0.372085947688856
BUN || id:ukb-bub35-BUN	Endometriosis || id:finngen_R10_N14_ENDOMETRIOSIS	ukb-bub35-BUN	finngen_R10_N14_ENDOMETRIOSIS	128171	rs79449986	0.636913253012048	0.907527710843373	0.482796816080993
BUN || id:ukb-bub35-BUN	Endometriosis || id:finngen_R10_N14_ENDOMETRIOSIS	ukb-bub35-BUN	finngen_R10_N14_ENDOMETRIOSIS	128171	rs80138475	-0.641849	0.650693661971831	0.323933575786908
BUN || id:ukb-bub35-BUN	Endometriosis || id:finngen_R10_N14_ENDOMETRIOSIS	ukb-bub35-BUN	finngen_R10_N14_ENDOMETRIOSIS	128171	rs80282103	0.363523659305994	0.714933753943218	0.61112250436879
BUN || id:ukb-bub35-BUN	Endometriosis || id:finngen_R10_N14_ENDOMETRIOSIS	ukb-bub35-BUN	finngen_R10_N14_ENDOMETRIOSIS	128171	rs8065607	0.040565971563981	0.745914691943128	0.956629069175133
BUN || id:ukb-bub35-BUN	Endometriosis || id:finngen_R10_N14_ENDOMETRIOSIS	ukb-bub35-BUN	finngen_R10_N14_ENDOMETRIOSIS	128171	rs807624	0.206059574468085	0.697468085106383	0.767658214965796
BUN || id:ukb-bub35-BUN	Endometriosis || id:finngen_R10_N14_ENDOMETRIOSIS	ukb-bub35-BUN	finngen_R10_N14_ENDOMETRIOSIS	128171	rs8098626	-0.278262	0.547098765432099	0.611023279112406
BUN || id:ukb-bub35-BUN	Endometriosis || id:finngen_R10_N14_ENDOMETRIOSIS	ukb-bub35-BUN	finngen_R10_N14_ENDOMETRIOSIS	128171	rs838133	-0.0538457	0.289512761020882	0.85245469112286
BUN || id:ukb-bub35-BUN	Endometriosis || id:finngen_R10_N14_ENDOMETRIOSIS	ukb-bub35-BUN	finngen_R10_N14_ENDOMETRIOSIS	128171	rs848450	-1.41838	0.703116751269036	0.0436666945504907
BUN || id:ukb-bub35-BUN	Endometriosis || id:finngen_R10_N14_ENDOMETRIOSIS	ukb-bub35-BUN	finngen_R10_N14_ENDOMETRIOSIS	128171	rs889400	-0.908099	0.614009433962264	0.139149410740185
BUN || id:ukb-bub35-BUN	Endometriosis || id:finngen_R10_N14_ENDOMETRIOSIS	ukb-bub35-BUN	finngen_R10_N14_ENDOMETRIOSIS	128171	rs9290867	0.305348993288591	0.214169463087248	0.153944723090229
BUN || id:ukb-bub35-BUN	Endometriosis || id:finngen_R10_N14_ENDOMETRIOSIS	ukb-bub35-BUN	finngen_R10_N14_ENDOMETRIOSIS	128171	rs9529913	0.264831818181818	0.463852272727273	0.568040312922822
BUN || id:ukb-bub35-BUN	Endometriosis || id:finngen_R10_N14_ENDOMETRIOSIS	ukb-bub35-BUN	finngen_R10_N14_ENDOMETRIOSIS	128171	rs954078	-0.759089	0.863926315789474	0.37959068971682
BUN || id:ukb-bub35-BUN	Endometriosis || id:finngen_R10_N14_ENDOMETRIOSIS	ukb-bub35-BUN	finngen_R10_N14_ENDOMETRIOSIS	128171	rs9935401	-1.36341	0.676640883977901	0.0439072841826846
BUN || id:ukb-bub35-BUN	Endometriosis || id:finngen_R10_N14_ENDOMETRIOSIS	ukb-bub35-BUN	finngen_R10_N14_ENDOMETRIOSIS	128171	rs9955276	1.23116315789474	0.833215789473684	0.13951374700113
BUN || id:ukb-bub35-BUN	Endometriosis || id:finngen_R10_N14_ENDOMETRIOSIS	ukb-bub35-BUN	finngen_R10_N14_ENDOMETRIOSIS	128171	All - Inverse variance weighted	0.0452283399665526	0.0624638586636837	0.469021446052989
BUN || id:ukb-bub35-BUN	Endometriosis || id:finngen_R10_N14_ENDOMETRIOSIS	ukb-bub35-BUN	finngen_R10_N14_ENDOMETRIOSIS	128171	All - MR Egger	0.0459624891231755	0.140333632778042	0.74371148069702
CA || id:ukb-bub35-CA	Endometriosis || id:finngen_R10_N14_ENDOMETRIOSIS	ukb-bub35-CA	finngen_R10_N14_ENDOMETRIOSIS	128171	rs10151764	1.34786516853933	0.672771535580524	0.0451288441968437
CA || id:ukb-bub35-CA	Endometriosis || id:finngen_R10_N14_ENDOMETRIOSIS	ukb-bub35-CA	finngen_R10_N14_ENDOMETRIOSIS	128171	rs1036332	0.669821100917431	0.617903669724771	0.278355095417447
CA || id:ukb-bub35-CA	Endometriosis || id:finngen_R10_N14_ENDOMETRIOSIS	ukb-bub35-CA	finngen_R10_N14_ENDOMETRIOSIS	128171	rs10513810	0.194426666666667	0.591031578947368	0.742184747649494
CA || id:ukb-bub35-CA	Endometriosis || id:finngen_R10_N14_ENDOMETRIOSIS	ukb-bub35-CA	finngen_R10_N14_ENDOMETRIOSIS	128171	rs1061134	-0.539908	0.649485915492958	0.405812166807688
CA || id:ukb-bub35-CA	Endometriosis || id:finngen_R10_N14_ENDOMETRIOSIS	ukb-bub35-CA	finngen_R10_N14_ENDOMETRIOSIS	128171	rs10786731	-1.69405	0.867579881656805	0.0508647179585378
CA || id:ukb-bub35-CA	Endometriosis || id:finngen_R10_N14_ENDOMETRIOSIS	ukb-bub35-CA	finngen_R10_N14_ENDOMETRIOSIS	128171	rs10807697	0.278715	0.386172	0.470454944137534
CA || id:ukb-bub35-CA	Endometriosis || id:finngen_R10_N14_ENDOMETRIOSIS	ukb-bub35-CA	finngen_R10_N14_ENDOMETRIOSIS	128171	rs10819178	-0.361006	0.374513274336283	0.335079255882417
CA || id:ukb-bub35-CA	Endometriosis || id:finngen_R10_N14_ENDOMETRIOSIS	ukb-bub35-CA	finngen_R10_N14_ENDOMETRIOSIS	128171	rs10853112	0.686319	0.765238	0.369788155108646
CA || id:ukb-bub35-CA	Endometriosis || id:finngen_R10_N14_ENDOMETRIOSIS	ukb-bub35-CA	finngen_R10_N14_ENDOMETRIOSIS	128171	rs10858935	-0.068388	0.61726	0.911780608369427
CA || id:ukb-bub35-CA	Endometriosis || id:finngen_R10_N14_ENDOMETRIOSIS	ukb-bub35-CA	finngen_R10_N14_ENDOMETRIOSIS	128171	rs10917386	0.456179166666667	0.633101851851852	0.471188732796849
CA || id:ukb-bub35-CA	Endometriosis || id:finngen_R10_N14_ENDOMETRIOSIS	ukb-bub35-CA	finngen_R10_N14_ENDOMETRIOSIS	128171	rs10942734	0.160179	0.752781	0.831495890194993
CA || id:ukb-bub35-CA	Endometriosis || id:finngen_R10_N14_ENDOMETRIOSIS	ukb-bub35-CA	finngen_R10_N14_ENDOMETRIOSIS	128171	rs10993381	-0.188269	0.418897959183673	0.653115644039179
CA || id:ukb-bub35-CA	Endometriosis || id:finngen_R10_N14_ENDOMETRIOSIS	ukb-bub35-CA	finngen_R10_N14_ENDOMETRIOSIS	128171	rs11019935	-0.0732858	0.59218006993007	0.901508467581906
CA || id:ukb-bub35-CA	Endometriosis || id:finngen_R10_N14_ENDOMETRIOSIS	ukb-bub35-CA	finngen_R10_N14_ENDOMETRIOSIS	128171	rs11144167	-0.670943	0.591811320754717	0.256915516056891
CA || id:ukb-bub35-CA	Endometriosis || id:finngen_R10_N14_ENDOMETRIOSIS	ukb-bub35-CA	finngen_R10_N14_ENDOMETRIOSIS	128171	rs111726789	1.39656382978723	0.650872340425532	0.0318985097652466
CA || id:ukb-bub35-CA	Endometriosis || id:finngen_R10_N14_ENDOMETRIOSIS	ukb-bub35-CA	finngen_R10_N14_ENDOMETRIOSIS	128171	rs111817798	-0.0679223	0.270766106442577	0.801928394849864
CA || id:ukb-bub35-CA	Endometriosis || id:finngen_R10_N14_ENDOMETRIOSIS	ukb-bub35-CA	finngen_R10_N14_ENDOMETRIOSIS	128171	rs11196626	-0.814044	0.696009803921569	0.242167154054387
CA || id:ukb-bub35-CA	Endometriosis || id:finngen_R10_N14_ENDOMETRIOSIS	ukb-bub35-CA	finngen_R10_N14_ENDOMETRIOSIS	128171	rs112024311	-0.329204	0.885899038461539	0.710187525666288
CA || id:ukb-bub35-CA	Endometriosis || id:finngen_R10_N14_ENDOMETRIOSIS	ukb-bub35-CA	finngen_R10_N14_ENDOMETRIOSIS	128171	rs112174050	0.107414498141264	0.238342936802974	0.652225935005162
CA || id:ukb-bub35-CA	Endometriosis || id:finngen_R10_N14_ENDOMETRIOSIS	ukb-bub35-CA	finngen_R10_N14_ENDOMETRIOSIS	128171	rs11584885	0.974505882352941	0.512811764705882	0.0573912841430865
CA || id:ukb-bub35-CA	Endometriosis || id:finngen_R10_N14_ENDOMETRIOSIS	ukb-bub35-CA	finngen_R10_N14_ENDOMETRIOSIS	128171	rs11588907	0.0874530864197531	0.760641975308642	0.908466734939454
CA || id:ukb-bub35-CA	Endometriosis || id:finngen_R10_N14_ENDOMETRIOSIS	ukb-bub35-CA	finngen_R10_N14_ENDOMETRIOSIS	128171	rs115946508	-0.49587	0.645127167630058	0.442107608616485
CA || id:ukb-bub35-CA	Endometriosis || id:finngen_R10_N14_ENDOMETRIOSIS	ukb-bub35-CA	finngen_R10_N14_ENDOMETRIOSIS	128171	rs11629876	0.189944210526316	0.675468421052632	0.778554176817562
CA || id:ukb-bub35-CA	Endometriosis || id:finngen_R10_N14_ENDOMETRIOSIS	ukb-bub35-CA	finngen_R10_N14_ENDOMETRIOSIS	128171	rs117080418	1.6810621242485	2.5273246492986	0.505951486595043
CA || id:ukb-bub35-CA	Endometriosis || id:finngen_R10_N14_ENDOMETRIOSIS	ukb-bub35-CA	finngen_R10_N14_ENDOMETRIOSIS	128171	rs11714010	0.516593023255814	0.858523255813953	0.54735866600879
CA || id:ukb-bub35-CA	Endometriosis || id:finngen_R10_N14_ENDOMETRIOSIS	ukb-bub35-CA	finngen_R10_N14_ENDOMETRIOSIS	128171	rs117179023	1.13424202898551	0.555033333333333	0.0409973709264338
CA || id:ukb-bub35-CA	Endometriosis || id:finngen_R10_N14_ENDOMETRIOSIS	ukb-bub35-CA	finngen_R10_N14_ENDOMETRIOSIS	128171	rs11730491	-0.0513406	0.778209821428571	0.947399537915107
CA || id:ukb-bub35-CA	Endometriosis || id:finngen_R10_N14_ENDOMETRIOSIS	ukb-bub35-CA	finngen_R10_N14_ENDOMETRIOSIS	128171	rs11792928	1.10794	0.7951	0.163481700493592
CA || id:ukb-bub35-CA	Endometriosis || id:finngen_R10_N14_ENDOMETRIOSIS	ukb-bub35-CA	finngen_R10_N14_ENDOMETRIOSIS	128171	rs118097728	-0.449488	0.277978048780488	0.105880377551311
CA || id:ukb-bub35-CA	Endometriosis || id:finngen_R10_N14_ENDOMETRIOSIS	ukb-bub35-CA	finngen_R10_N14_ENDOMETRIOSIS	128171	rs11881404	-0.21233	0.628829268292683	0.73562030190516
CA || id:ukb-bub35-CA	Endometriosis || id:finngen_R10_N14_ENDOMETRIOSIS	ukb-bub35-CA	finngen_R10_N14_ENDOMETRIOSIS	128171	rs11925835	0.692286516853933	0.724516853932584	0.3393174663699
CA || id:ukb-bub35-CA	Endometriosis || id:finngen_R10_N14_ENDOMETRIOSIS	ukb-bub35-CA	finngen_R10_N14_ENDOMETRIOSIS	128171	rs12132412	-0.853986	0.431564912280702	0.0478371409810406
CA || id:ukb-bub35-CA	Endometriosis || id:finngen_R10_N14_ENDOMETRIOSIS	ukb-bub35-CA	finngen_R10_N14_ENDOMETRIOSIS	128171	rs12306007	1.01335714285714	0.871515306122449	0.244929681859842
CA || id:ukb-bub35-CA	Endometriosis || id:finngen_R10_N14_ENDOMETRIOSIS	ukb-bub35-CA	finngen_R10_N14_ENDOMETRIOSIS	128171	rs12320328	0.931132530120482	0.674228915662651	0.167268746813459
CA || id:ukb-bub35-CA	Endometriosis || id:finngen_R10_N14_ENDOMETRIOSIS	ukb-bub35-CA	finngen_R10_N14_ENDOMETRIOSIS	128171	rs12361897	-1.24353	0.918653594771242	0.175850161028366
CA || id:ukb-bub35-CA	Endometriosis || id:finngen_R10_N14_ENDOMETRIOSIS	ukb-bub35-CA	finngen_R10_N14_ENDOMETRIOSIS	128171	rs12372841	-0.160875	0.460638176638177	0.726905518082503
CA || id:ukb-bub35-CA	Endometriosis || id:finngen_R10_N14_ENDOMETRIOSIS	ukb-bub35-CA	finngen_R10_N14_ENDOMETRIOSIS	128171	rs12411216	1.23914126394052	0.44982156133829	0.00587388657855397
CA || id:ukb-bub35-CA	Endometriosis || id:finngen_R10_N14_ENDOMETRIOSIS	ukb-bub35-CA	finngen_R10_N14_ENDOMETRIOSIS	128171	rs1250597	0.363733027522936	0.562284403669725	0.517706741687342
CA || id:ukb-bub35-CA	Endometriosis || id:finngen_R10_N14_ENDOMETRIOSIS	ukb-bub35-CA	finngen_R10_N14_ENDOMETRIOSIS	128171	rs12519940	0.248430223880597	0.515257462686567	0.629700994506669
CA || id:ukb-bub35-CA	Endometriosis || id:finngen_R10_N14_ENDOMETRIOSIS	ukb-bub35-CA	finngen_R10_N14_ENDOMETRIOSIS	128171	rs12524934	0.836575539568345	0.870187050359712	0.336363959326778
CA || id:ukb-bub35-CA	Endometriosis || id:finngen_R10_N14_ENDOMETRIOSIS	ukb-bub35-CA	finngen_R10_N14_ENDOMETRIOSIS	128171	rs12583851	0.0167357534246575	0.579831050228311	0.976973731492428
CA || id:ukb-bub35-CA	Endometriosis || id:finngen_R10_N14_ENDOMETRIOSIS	ukb-bub35-CA	finngen_R10_N14_ENDOMETRIOSIS	128171	rs12675477	0.61822	0.978144	0.527364731879367
CA || id:ukb-bub35-CA	Endometriosis || id:finngen_R10_N14_ENDOMETRIOSIS	ukb-bub35-CA	finngen_R10_N14_ENDOMETRIOSIS	128171	rs12793731	-0.328446	0.821061224489796	0.689137599307847
CA || id:ukb-bub35-CA	Endometriosis || id:finngen_R10_N14_ENDOMETRIOSIS	ukb-bub35-CA	finngen_R10_N14_ENDOMETRIOSIS	128171	rs12907451	0.0383166666666667	0.460632575757576	0.933706259300129
CA || id:ukb-bub35-CA	Endometriosis || id:finngen_R10_N14_ENDOMETRIOSIS	ukb-bub35-CA	finngen_R10_N14_ENDOMETRIOSIS	128171	rs12918968	-0.0924641	0.354067055393586	0.793977861706065
CA || id:ukb-bub35-CA	Endometriosis || id:finngen_R10_N14_ENDOMETRIOSIS	ukb-bub35-CA	finngen_R10_N14_ENDOMETRIOSIS	128171	rs12922549	1.08237991266376	0.585458515283843	0.064490593426129
CA || id:ukb-bub35-CA	Endometriosis || id:finngen_R10_N14_ENDOMETRIOSIS	ukb-bub35-CA	finngen_R10_N14_ENDOMETRIOSIS	128171	rs12924886	0.393259	0.792947916666667	0.619932485840612
CA || id:ukb-bub35-CA	Endometriosis || id:finngen_R10_N14_ENDOMETRIOSIS	ukb-bub35-CA	finngen_R10_N14_ENDOMETRIOSIS	128171	rs12929303	0.756575949367089	0.770246835443038	0.325976064058198
CA || id:ukb-bub35-CA	Endometriosis || id:finngen_R10_N14_ENDOMETRIOSIS	ukb-bub35-CA	finngen_R10_N14_ENDOMETRIOSIS	128171	rs12958166	0.995051546391753	0.74530412371134	0.181845371050051
CA || id:ukb-bub35-CA	Endometriosis || id:finngen_R10_N14_ENDOMETRIOSIS	ukb-bub35-CA	finngen_R10_N14_ENDOMETRIOSIS	128171	rs12982234	0.354077057793345	0.687633975481611	0.606608343991764
CA || id:ukb-bub35-CA	Endometriosis || id:finngen_R10_N14_ENDOMETRIOSIS	ukb-bub35-CA	finngen_R10_N14_ENDOMETRIOSIS	128171	rs12998379	0.546490118577075	0.624889328063241	0.381824764431964
CA || id:ukb-bub35-CA	Endometriosis || id:finngen_R10_N14_ENDOMETRIOSIS	ukb-bub35-CA	finngen_R10_N14_ENDOMETRIOSIS	128171	rs13073106	0.284594871794872	0.316538461538462	0.368607573780229
CA || id:ukb-bub35-CA	Endometriosis || id:finngen_R10_N14_ENDOMETRIOSIS	ukb-bub35-CA	finngen_R10_N14_ENDOMETRIOSIS	128171	rs13108218	0.0843197007481297	0.321630922693267	0.793195842038854
CA || id:ukb-bub35-CA	Endometriosis || id:finngen_R10_N14_ENDOMETRIOSIS	ukb-bub35-CA	finngen_R10_N14_ENDOMETRIOSIS	128171	rs13135092	-0.108971	0.818651943462898	0.894105789758697
CA || id:ukb-bub35-CA	Endometriosis || id:finngen_R10_N14_ENDOMETRIOSIS	ukb-bub35-CA	finngen_R10_N14_ENDOMETRIOSIS	128171	rs13253859	1.56304721030043	0.869188841201717	0.0721322281962336
CA || id:ukb-bub35-CA	Endometriosis || id:finngen_R10_N14_ENDOMETRIOSIS	ukb-bub35-CA	finngen_R10_N14_ENDOMETRIOSIS	128171	rs13254847	-0.511039	0.610356521739131	0.402435362504545
CA || id:ukb-bub35-CA	Endometriosis || id:finngen_R10_N14_ENDOMETRIOSIS	ukb-bub35-CA	finngen_R10_N14_ENDOMETRIOSIS	128171	rs1337776	1.50069841269841	0.711	0.0347992294751407
CA || id:ukb-bub35-CA	Endometriosis || id:finngen_R10_N14_ENDOMETRIOSIS	ukb-bub35-CA	finngen_R10_N14_ENDOMETRIOSIS	128171	rs13389219	1.76710169491525	0.713966101694915	0.0133217578946689
CA || id:ukb-bub35-CA	Endometriosis || id:finngen_R10_N14_ENDOMETRIOSIS	ukb-bub35-CA	finngen_R10_N14_ENDOMETRIOSIS	128171	rs139974673	1.23998015873016	0.849940476190476	0.144591986040539
CA || id:ukb-bub35-CA	Endometriosis || id:finngen_R10_N14_ENDOMETRIOSIS	ukb-bub35-CA	finngen_R10_N14_ENDOMETRIOSIS	128171	rs143325922	0.412865037194474	0.769012752391073	0.591352778897598
CA || id:ukb-bub35-CA	Endometriosis || id:finngen_R10_N14_ENDOMETRIOSIS	ukb-bub35-CA	finngen_R10_N14_ENDOMETRIOSIS	128171	rs1497826	-0.486996	0.496174603174603	0.326345580035928
CA || id:ukb-bub35-CA	Endometriosis || id:finngen_R10_N14_ENDOMETRIOSIS	ukb-bub35-CA	finngen_R10_N14_ENDOMETRIOSIS	128171	rs149807892	0.0569489520958084	1.3527245508982	0.966419423039074
CA || id:ukb-bub35-CA	Endometriosis || id:finngen_R10_N14_ENDOMETRIOSIS	ukb-bub35-CA	finngen_R10_N14_ENDOMETRIOSIS	128171	rs1500187	1.89179136690648	0.866251798561151	0.0289709491547513
CA || id:ukb-bub35-CA	Endometriosis || id:finngen_R10_N14_ENDOMETRIOSIS	ukb-bub35-CA	finngen_R10_N14_ENDOMETRIOSIS	128171	rs1502341	0.18107399103139	0.716080717488789	0.800370118833781
CA || id:ukb-bub35-CA	Endometriosis || id:finngen_R10_N14_ENDOMETRIOSIS	ukb-bub35-CA	finngen_R10_N14_ENDOMETRIOSIS	128171	rs1672981	0.0279186700767263	0.318590792838875	0.930169362984923
CA || id:ukb-bub35-CA	Endometriosis || id:finngen_R10_N14_ENDOMETRIOSIS	ukb-bub35-CA	finngen_R10_N14_ENDOMETRIOSIS	128171	rs16975492	0.0456954482758621	0.866710344827586	0.957952724611564
CA || id:ukb-bub35-CA	Endometriosis || id:finngen_R10_N14_ENDOMETRIOSIS	ukb-bub35-CA	finngen_R10_N14_ENDOMETRIOSIS	128171	rs17164683	1.14644036697248	0.634582568807339	0.070823809387983
CA || id:ukb-bub35-CA	Endometriosis || id:finngen_R10_N14_ENDOMETRIOSIS	ukb-bub35-CA	finngen_R10_N14_ENDOMETRIOSIS	128171	rs17216707	0.0141869318181818	0.239730519480519	0.952809803663662
CA || id:ukb-bub35-CA	Endometriosis || id:finngen_R10_N14_ENDOMETRIOSIS	ukb-bub35-CA	finngen_R10_N14_ENDOMETRIOSIS	128171	rs1729658	0.449265734265734	0.430503496503497	0.296678787421825
CA || id:ukb-bub35-CA	Endometriosis || id:finngen_R10_N14_ENDOMETRIOSIS	ukb-bub35-CA	finngen_R10_N14_ENDOMETRIOSIS	128171	rs17359650	-0.218133	0.851880308880309	0.797903843716025
CA || id:ukb-bub35-CA	Endometriosis || id:finngen_R10_N14_ENDOMETRIOSIS	ukb-bub35-CA	finngen_R10_N14_ENDOMETRIOSIS	128171	rs17407038	-0.0339362	0.419682070240296	0.935551894536178
CA || id:ukb-bub35-CA	Endometriosis || id:finngen_R10_N14_ENDOMETRIOSIS	ukb-bub35-CA	finngen_R10_N14_ENDOMETRIOSIS	128171	rs1743955	0.313877524429967	0.412364820846905	0.446558729693937
CA || id:ukb-bub35-CA	Endometriosis || id:finngen_R10_N14_ENDOMETRIOSIS	ukb-bub35-CA	finngen_R10_N14_ENDOMETRIOSIS	128171	rs1858800	-0.0241253	0.440792048929664	0.956352283382027
CA || id:ukb-bub35-CA	Endometriosis || id:finngen_R10_N14_ENDOMETRIOSIS	ukb-bub35-CA	finngen_R10_N14_ENDOMETRIOSIS	128171	rs187748708	0.419167676767677	0.799957575757576	0.600287315292113
CA || id:ukb-bub35-CA	Endometriosis || id:finngen_R10_N14_ENDOMETRIOSIS	ukb-bub35-CA	finngen_R10_N14_ENDOMETRIOSIS	128171	rs190424317	-0.156042	0.303167752442997	0.606760163496066
CA || id:ukb-bub35-CA	Endometriosis || id:finngen_R10_N14_ENDOMETRIOSIS	ukb-bub35-CA	finngen_R10_N14_ENDOMETRIOSIS	128171	rs2073397	-0.251375	0.759101796407186	0.740532886666244
CA || id:ukb-bub35-CA	Endometriosis || id:finngen_R10_N14_ENDOMETRIOSIS	ukb-bub35-CA	finngen_R10_N14_ENDOMETRIOSIS	128171	rs218671	1.14440853658537	0.750487804878049	0.127287471309178
CA || id:ukb-bub35-CA	Endometriosis || id:finngen_R10_N14_ENDOMETRIOSIS	ukb-bub35-CA	finngen_R10_N14_ENDOMETRIOSIS	128171	rs2219487	0.604747826086956	0.361066666666667	0.0939553395001636
CA || id:ukb-bub35-CA	Endometriosis || id:finngen_R10_N14_ENDOMETRIOSIS	ukb-bub35-CA	finngen_R10_N14_ENDOMETRIOSIS	128171	rs2220256	-0.131003	0.579262096774194	0.821080591683423
CA || id:ukb-bub35-CA	Endometriosis || id:finngen_R10_N14_ENDOMETRIOSIS	ukb-bub35-CA	finngen_R10_N14_ENDOMETRIOSIS	128171	rs2283038	-0.349421	0.611422413793104	0.567668762438689
CA || id:ukb-bub35-CA	Endometriosis || id:finngen_R10_N14_ENDOMETRIOSIS	ukb-bub35-CA	finngen_R10_N14_ENDOMETRIOSIS	128171	rs2327774	-0.313943	0.541043859649123	0.561742648465171
CA || id:ukb-bub35-CA	Endometriosis || id:finngen_R10_N14_ENDOMETRIOSIS	ukb-bub35-CA	finngen_R10_N14_ENDOMETRIOSIS	128171	rs2335534	-0.0689955	0.415176315789474	0.86801240553963
CA || id:ukb-bub35-CA	Endometriosis || id:finngen_R10_N14_ENDOMETRIOSIS	ukb-bub35-CA	finngen_R10_N14_ENDOMETRIOSIS	128171	rs2343592	0.51955462184874	0.616306722689076	0.399221134584047
CA || id:ukb-bub35-CA	Endometriosis || id:finngen_R10_N14_ENDOMETRIOSIS	ukb-bub35-CA	finngen_R10_N14_ENDOMETRIOSIS	128171	rs2370218	0.591298165137615	0.600665137614679	0.324916093044894
CA || id:ukb-bub35-CA	Endometriosis || id:finngen_R10_N14_ENDOMETRIOSIS	ukb-bub35-CA	finngen_R10_N14_ENDOMETRIOSIS	128171	rs2463010	0.453125	0.506804166666667	0.371277473464474
CA || id:ukb-bub35-CA	Endometriosis || id:finngen_R10_N14_ENDOMETRIOSIS	ukb-bub35-CA	finngen_R10_N14_ENDOMETRIOSIS	128171	rs2797276	1.42436538461538	0.933429487179487	0.127022675029095
CA || id:ukb-bub35-CA	Endometriosis || id:finngen_R10_N14_ENDOMETRIOSIS	ukb-bub35-CA	finngen_R10_N14_ENDOMETRIOSIS	128171	rs28520334	1.92082242990654	0.916116822429907	0.0360201126407527
CA || id:ukb-bub35-CA	Endometriosis || id:finngen_R10_N14_ENDOMETRIOSIS	ukb-bub35-CA	finngen_R10_N14_ENDOMETRIOSIS	128171	rs28582004	0.172566176470588	1.04377941176471	0.868685659971602
CA || id:ukb-bub35-CA	Endometriosis || id:finngen_R10_N14_ENDOMETRIOSIS	ukb-bub35-CA	finngen_R10_N14_ENDOMETRIOSIS	128171	rs2930191	-0.0257491	0.602643564356436	0.965919212764585
CA || id:ukb-bub35-CA	Endometriosis || id:finngen_R10_N14_ENDOMETRIOSIS	ukb-bub35-CA	finngen_R10_N14_ENDOMETRIOSIS	128171	rs2971855	-0.598981	0.590523364485981	0.31042875141561
CA || id:ukb-bub35-CA	Endometriosis || id:finngen_R10_N14_ENDOMETRIOSIS	ukb-bub35-CA	finngen_R10_N14_ENDOMETRIOSIS	128171	rs2976391	1.51475342465753	0.828465753424658	0.0674919596793934
CA || id:ukb-bub35-CA	Endometriosis || id:finngen_R10_N14_ENDOMETRIOSIS	ukb-bub35-CA	finngen_R10_N14_ENDOMETRIOSIS	128171	rs3011642	0.0220475490196078	0.761338235294118	0.976897337202362
CA || id:ukb-bub35-CA	Endometriosis || id:finngen_R10_N14_ENDOMETRIOSIS	ukb-bub35-CA	finngen_R10_N14_ENDOMETRIOSIS	128171	rs302650	-0.40403	0.563457943925234	0.473340119170507
CA || id:ukb-bub35-CA	Endometriosis || id:finngen_R10_N14_ENDOMETRIOSIS	ukb-bub35-CA	finngen_R10_N14_ENDOMETRIOSIS	128171	rs3091842	0.198078756476684	0.220255958549223	0.368486666867305
CA || id:ukb-bub35-CA	Endometriosis || id:finngen_R10_N14_ENDOMETRIOSIS	ukb-bub35-CA	finngen_R10_N14_ENDOMETRIOSIS	128171	rs3132877	-0.630952	0.816615384615385	0.439733861070434
CA || id:ukb-bub35-CA	Endometriosis || id:finngen_R10_N14_ENDOMETRIOSIS	ukb-bub35-CA	finngen_R10_N14_ENDOMETRIOSIS	128171	rs34395935	0.274851602023609	0.264757166947724	0.299210864990603
CA || id:ukb-bub35-CA	Endometriosis || id:finngen_R10_N14_ENDOMETRIOSIS	ukb-bub35-CA	finngen_R10_N14_ENDOMETRIOSIS	128171	rs34408666	-0.0345322	0.0936229338842975	0.712244624579893
CA || id:ukb-bub35-CA	Endometriosis || id:finngen_R10_N14_ENDOMETRIOSIS	ukb-bub35-CA	finngen_R10_N14_ENDOMETRIOSIS	128171	rs34667500	0.96405974025974	0.479337662337662	0.0443008482112467
CA || id:ukb-bub35-CA	Endometriosis || id:finngen_R10_N14_ENDOMETRIOSIS	ukb-bub35-CA	finngen_R10_N14_ENDOMETRIOSIS	128171	rs35118755	1.76856956521739	0.958030434782609	0.0648853275437615
CA || id:ukb-bub35-CA	Endometriosis || id:finngen_R10_N14_ENDOMETRIOSIS	ukb-bub35-CA	finngen_R10_N14_ENDOMETRIOSIS	128171	rs35403056	0.654590062111801	0.829496894409938	0.430029563420093
CA || id:ukb-bub35-CA	Endometriosis || id:finngen_R10_N14_ENDOMETRIOSIS	ukb-bub35-CA	finngen_R10_N14_ENDOMETRIOSIS	128171	rs35587941	0.150325	0.862857142857143	0.861694363693472
CA || id:ukb-bub35-CA	Endometriosis || id:finngen_R10_N14_ENDOMETRIOSIS	ukb-bub35-CA	finngen_R10_N14_ENDOMETRIOSIS	128171	rs35590487	-0.356918	0.602008928571429	0.553262297461675
CA || id:ukb-bub35-CA	Endometriosis || id:finngen_R10_N14_ENDOMETRIOSIS	ukb-bub35-CA	finngen_R10_N14_ENDOMETRIOSIS	128171	rs35751693	-0.413582	0.954871495327103	0.664921634071766
CA || id:ukb-bub35-CA	Endometriosis || id:finngen_R10_N14_ENDOMETRIOSIS	ukb-bub35-CA	finngen_R10_N14_ENDOMETRIOSIS	128171	rs36086195	0.474587142857143	0.613419047619048	0.43912285217932
CA || id:ukb-bub35-CA	Endometriosis || id:finngen_R10_N14_ENDOMETRIOSIS	ukb-bub35-CA	finngen_R10_N14_ENDOMETRIOSIS	128171	rs3742305	-1.7146	0.823935064935065	0.0374351800121878
CA || id:ukb-bub35-CA	Endometriosis || id:finngen_R10_N14_ENDOMETRIOSIS	ukb-bub35-CA	finngen_R10_N14_ENDOMETRIOSIS	128171	rs3748861	0.120793296089385	0.861078212290503	0.888437623903788
CA || id:ukb-bub35-CA	Endometriosis || id:finngen_R10_N14_ENDOMETRIOSIS	ukb-bub35-CA	finngen_R10_N14_ENDOMETRIOSIS	128171	rs3822858	-1.29143	0.830129032258065	0.119781145773555
CA || id:ukb-bub35-CA	Endometriosis || id:finngen_R10_N14_ENDOMETRIOSIS	ukb-bub35-CA	finngen_R10_N14_ENDOMETRIOSIS	128171	rs3931841	-0.617357	0.46667680608365	0.185875286499138
CA || id:ukb-bub35-CA	Endometriosis || id:finngen_R10_N14_ENDOMETRIOSIS	ukb-bub35-CA	finngen_R10_N14_ENDOMETRIOSIS	128171	rs4082330	0.219197695852535	0.870778801843318	0.801252831215841
CA || id:ukb-bub35-CA	Endometriosis || id:finngen_R10_N14_ENDOMETRIOSIS	ukb-bub35-CA	finngen_R10_N14_ENDOMETRIOSIS	128171	rs41393948	-1.12912	0.823152173913044	0.170157017029909
CA || id:ukb-bub35-CA	Endometriosis || id:finngen_R10_N14_ENDOMETRIOSIS	ukb-bub35-CA	finngen_R10_N14_ENDOMETRIOSIS	128171	rs4240624	0.00513046471600689	0.295209982788296	0.986134234026155
CA || id:ukb-bub35-CA	Endometriosis || id:finngen_R10_N14_ENDOMETRIOSIS	ukb-bub35-CA	finngen_R10_N14_ENDOMETRIOSIS	128171	rs4263551	0.937275862068966	0.278811494252874	0.000774690023415611
CA || id:ukb-bub35-CA	Endometriosis || id:finngen_R10_N14_ENDOMETRIOSIS	ukb-bub35-CA	finngen_R10_N14_ENDOMETRIOSIS	128171	rs4320103	0.993699519230769	0.700887019230769	0.156256704642437
CA || id:ukb-bub35-CA	Endometriosis || id:finngen_R10_N14_ENDOMETRIOSIS	ukb-bub35-CA	finngen_R10_N14_ENDOMETRIOSIS	128171	rs4365062	0.429759595959596	0.629454545454546	0.494765326122564
CA || id:ukb-bub35-CA	Endometriosis || id:finngen_R10_N14_ENDOMETRIOSIS	ukb-bub35-CA	finngen_R10_N14_ENDOMETRIOSIS	128171	rs437986	0.277386206896552	0.952674876847291	0.770924626560311
CA || id:ukb-bub35-CA	Endometriosis || id:finngen_R10_N14_ENDOMETRIOSIS	ukb-bub35-CA	finngen_R10_N14_ENDOMETRIOSIS	128171	rs4480845	-0.181506	0.700797752808989	0.795636341476592
CA || id:ukb-bub35-CA	Endometriosis || id:finngen_R10_N14_ENDOMETRIOSIS	ukb-bub35-CA	finngen_R10_N14_ENDOMETRIOSIS	128171	rs4525526	-0.907934	0.336235827664399	0.00692790599817483
CA || id:ukb-bub35-CA	Endometriosis || id:finngen_R10_N14_ENDOMETRIOSIS	ukb-bub35-CA	finngen_R10_N14_ENDOMETRIOSIS	128171	rs4665972	0.547557613168724	0.256069958847737	0.0324913826036708
CA || id:ukb-bub35-CA	Endometriosis || id:finngen_R10_N14_ENDOMETRIOSIS	ukb-bub35-CA	finngen_R10_N14_ENDOMETRIOSIS	128171	rs469882	0.598563157894737	0.7717	0.437960221072431
CA || id:ukb-bub35-CA	Endometriosis || id:finngen_R10_N14_ENDOMETRIOSIS	ukb-bub35-CA	finngen_R10_N14_ENDOMETRIOSIS	128171	rs4721467	-1.22451	0.648405172413793	0.0589597985481624
CA || id:ukb-bub35-CA	Endometriosis || id:finngen_R10_N14_ENDOMETRIOSIS	ukb-bub35-CA	finngen_R10_N14_ENDOMETRIOSIS	128171	rs4744854	0.458612804878049	0.386125	0.234939230313166
CA || id:ukb-bub35-CA	Endometriosis || id:finngen_R10_N14_ENDOMETRIOSIS	ukb-bub35-CA	finngen_R10_N14_ENDOMETRIOSIS	128171	rs4758621	-0.619019	0.527048689138577	0.240194780649976
CA || id:ukb-bub35-CA	Endometriosis || id:finngen_R10_N14_ENDOMETRIOSIS	ukb-bub35-CA	finngen_R10_N14_ENDOMETRIOSIS	128171	rs4838495	0.444985130111524	0.512736059479554	0.385468828757581
CA || id:ukb-bub35-CA	Endometriosis || id:finngen_R10_N14_ENDOMETRIOSIS	ukb-bub35-CA	finngen_R10_N14_ENDOMETRIOSIS	128171	rs498490	-0.0120553	0.490205387205387	0.980380147727094
CA || id:ukb-bub35-CA	Endometriosis || id:finngen_R10_N14_ENDOMETRIOSIS	ukb-bub35-CA	finngen_R10_N14_ENDOMETRIOSIS	128171	rs573431210	1.68841201716738	1.07377539341917	0.115856176340363
CA || id:ukb-bub35-CA	Endometriosis || id:finngen_R10_N14_ENDOMETRIOSIS	ukb-bub35-CA	finngen_R10_N14_ENDOMETRIOSIS	128171	rs5751350	-0.343308	0.748969696969697	0.646683529017538
CA || id:ukb-bub35-CA	Endometriosis || id:finngen_R10_N14_ENDOMETRIOSIS	ukb-bub35-CA	finngen_R10_N14_ENDOMETRIOSIS	128171	rs57866767	0.683016042780749	0.679727272727273	0.314974685954899
CA || id:ukb-bub35-CA	Endometriosis || id:finngen_R10_N14_ENDOMETRIOSIS	ukb-bub35-CA	finngen_R10_N14_ENDOMETRIOSIS	128171	rs59104589	-0.626294	0.57357476635514	0.274870845964624
CA || id:ukb-bub35-CA	Endometriosis || id:finngen_R10_N14_ENDOMETRIOSIS	ukb-bub35-CA	finngen_R10_N14_ENDOMETRIOSIS	128171	rs60527016	-0.874593	0.749971962616822	0.243546444640195
CA || id:ukb-bub35-CA	Endometriosis || id:finngen_R10_N14_ENDOMETRIOSIS	ukb-bub35-CA	finngen_R10_N14_ENDOMETRIOSIS	128171	rs6111	1.04909764309764	0.646754208754209	0.104782719014146
CA || id:ukb-bub35-CA	Endometriosis || id:finngen_R10_N14_ENDOMETRIOSIS	ukb-bub35-CA	finngen_R10_N14_ENDOMETRIOSIS	128171	rs61820915	0.262529530201342	0.84710067114094	0.756625303291004
CA || id:ukb-bub35-CA	Endometriosis || id:finngen_R10_N14_ENDOMETRIOSIS	ukb-bub35-CA	finngen_R10_N14_ENDOMETRIOSIS	128171	rs61942059	0.43948064516129	0.458996774193548	0.338324581591426
CA || id:ukb-bub35-CA	Endometriosis || id:finngen_R10_N14_ENDOMETRIOSIS	ukb-bub35-CA	finngen_R10_N14_ENDOMETRIOSIS	128171	rs62068711	-0.118394	0.709949790794979	0.867556126032106
CA || id:ukb-bub35-CA	Endometriosis || id:finngen_R10_N14_ENDOMETRIOSIS	ukb-bub35-CA	finngen_R10_N14_ENDOMETRIOSIS	128171	rs62134679	-1.15657	0.730035	0.113131846687238
CA || id:ukb-bub35-CA	Endometriosis || id:finngen_R10_N14_ENDOMETRIOSIS	ukb-bub35-CA	finngen_R10_N14_ENDOMETRIOSIS	128171	rs62362193	1.50358415841584	0.645762376237624	0.0198916096191152
CA || id:ukb-bub35-CA	Endometriosis || id:finngen_R10_N14_ENDOMETRIOSIS	ukb-bub35-CA	finngen_R10_N14_ENDOMETRIOSIS	128171	rs6580981	-0.63172	0.658290322580645	0.337237420629878
CA || id:ukb-bub35-CA	Endometriosis || id:finngen_R10_N14_ENDOMETRIOSIS	ukb-bub35-CA	finngen_R10_N14_ENDOMETRIOSIS	128171	rs6680117	-0.324695	0.625836431226766	0.603888121368445
CA || id:ukb-bub35-CA	Endometriosis || id:finngen_R10_N14_ENDOMETRIOSIS	ukb-bub35-CA	finngen_R10_N14_ENDOMETRIOSIS	128171	rs67190252	0.552057142857143	0.577861224489796	0.339402985458964
CA || id:ukb-bub35-CA	Endometriosis || id:finngen_R10_N14_ENDOMETRIOSIS	ukb-bub35-CA	finngen_R10_N14_ENDOMETRIOSIS	128171	rs6720637	0.856153846153846	0.516653846153846	0.0974966152090937
CA || id:ukb-bub35-CA	Endometriosis || id:finngen_R10_N14_ENDOMETRIOSIS	ukb-bub35-CA	finngen_R10_N14_ENDOMETRIOSIS	128171	rs6727384	-0.258014	0.313125	0.409941731722459
CA || id:ukb-bub35-CA	Endometriosis || id:finngen_R10_N14_ENDOMETRIOSIS	ukb-bub35-CA	finngen_R10_N14_ENDOMETRIOSIS	128171	rs67556103	-1.39146	0.907419117647059	0.125170067164853
CA || id:ukb-bub35-CA	Endometriosis || id:finngen_R10_N14_ENDOMETRIOSIS	ukb-bub35-CA	finngen_R10_N14_ENDOMETRIOSIS	128171	rs6841429	1.10295771144279	0.444373134328358	0.0130627811362979
CA || id:ukb-bub35-CA	Endometriosis || id:finngen_R10_N14_ENDOMETRIOSIS	ukb-bub35-CA	finngen_R10_N14_ENDOMETRIOSIS	128171	rs6989119	0.844361445783133	0.741114457831325	0.254572566518181
CA || id:ukb-bub35-CA	Endometriosis || id:finngen_R10_N14_ENDOMETRIOSIS	ukb-bub35-CA	finngen_R10_N14_ENDOMETRIOSIS	128171	rs7003599	1.56024561403509	0.738017543859649	0.0345064119550913
CA || id:ukb-bub35-CA	Endometriosis || id:finngen_R10_N14_ENDOMETRIOSIS	ukb-bub35-CA	finngen_R10_N14_ENDOMETRIOSIS	128171	rs710217	-1.13854	0.498008196721311	0.0222436708887002
CA || id:ukb-bub35-CA	Endometriosis || id:finngen_R10_N14_ENDOMETRIOSIS	ukb-bub35-CA	finngen_R10_N14_ENDOMETRIOSIS	128171	rs7126944	0.227682993197279	0.851721088435374	0.789221964916821
CA || id:ukb-bub35-CA	Endometriosis || id:finngen_R10_N14_ENDOMETRIOSIS	ukb-bub35-CA	finngen_R10_N14_ENDOMETRIOSIS	128171	rs71304101	-0.687926	0.420751978891821	0.102050723739259
CA || id:ukb-bub35-CA	Endometriosis || id:finngen_R10_N14_ENDOMETRIOSIS	ukb-bub35-CA	finngen_R10_N14_ENDOMETRIOSIS	128171	rs71658797	0.391586255924171	0.848469194312796	0.644424938891053
CA || id:ukb-bub35-CA	Endometriosis || id:finngen_R10_N14_ENDOMETRIOSIS	ukb-bub35-CA	finngen_R10_N14_ENDOMETRIOSIS	128171	rs722298	0.310551677852349	0.822295302013423	0.705679902720469
CA || id:ukb-bub35-CA	Endometriosis || id:finngen_R10_N14_ENDOMETRIOSIS	ukb-bub35-CA	finngen_R10_N14_ENDOMETRIOSIS	128171	rs72668261	-0.394587	0.866334677419355	0.648773438659188
CA || id:ukb-bub35-CA	Endometriosis || id:finngen_R10_N14_ENDOMETRIOSIS	ukb-bub35-CA	finngen_R10_N14_ENDOMETRIOSIS	128171	rs72697815	7.8749	16.4431	0.631997852564518
CA || id:ukb-bub35-CA	Endometriosis || id:finngen_R10_N14_ENDOMETRIOSIS	ukb-bub35-CA	finngen_R10_N14_ENDOMETRIOSIS	128171	rs73001065	-0.179979	0.660816489361702	0.785346686741438
CA || id:ukb-bub35-CA	Endometriosis || id:finngen_R10_N14_ENDOMETRIOSIS	ukb-bub35-CA	finngen_R10_N14_ENDOMETRIOSIS	128171	rs73075609	0.484899082568807	1.15659082568807	0.675034458198009
CA || id:ukb-bub35-CA	Endometriosis || id:finngen_R10_N14_ENDOMETRIOSIS	ukb-bub35-CA	finngen_R10_N14_ENDOMETRIOSIS	128171	rs73222243	-0.15862	0.549461	0.772824126258189
CA || id:ukb-bub35-CA	Endometriosis || id:finngen_R10_N14_ENDOMETRIOSIS	ukb-bub35-CA	finngen_R10_N14_ENDOMETRIOSIS	128171	rs7402977	-1.2393	0.846063291139241	0.142978624471432
CA || id:ukb-bub35-CA	Endometriosis || id:finngen_R10_N14_ENDOMETRIOSIS	ukb-bub35-CA	finngen_R10_N14_ENDOMETRIOSIS	128171	rs7540115	1.05862962962963	0.982179894179894	0.281106595704621
CA || id:ukb-bub35-CA	Endometriosis || id:finngen_R10_N14_ENDOMETRIOSIS	ukb-bub35-CA	finngen_R10_N14_ENDOMETRIOSIS	128171	rs7546838	-0.759517	0.593698564593302	0.200792516026716
CA || id:ukb-bub35-CA	Endometriosis || id:finngen_R10_N14_ENDOMETRIOSIS	ukb-bub35-CA	finngen_R10_N14_ENDOMETRIOSIS	128171	rs7559013	0.171178927203065	0.803850574712644	0.831366983769618
CA || id:ukb-bub35-CA	Endometriosis || id:finngen_R10_N14_ENDOMETRIOSIS	ukb-bub35-CA	finngen_R10_N14_ENDOMETRIOSIS	128171	rs75702986	0.173047422680412	0.384159793814433	0.652381038324709
CA || id:ukb-bub35-CA	Endometriosis || id:finngen_R10_N14_ENDOMETRIOSIS	ukb-bub35-CA	finngen_R10_N14_ENDOMETRIOSIS	128171	rs7587636	-1.48014	0.770101910828026	0.0546050625576773
CA || id:ukb-bub35-CA	Endometriosis || id:finngen_R10_N14_ENDOMETRIOSIS	ukb-bub35-CA	finngen_R10_N14_ENDOMETRIOSIS	128171	rs75895430	0.225191624365482	0.634727157360406	0.72275072579872
CA || id:ukb-bub35-CA	Endometriosis || id:finngen_R10_N14_ENDOMETRIOSIS	ukb-bub35-CA	finngen_R10_N14_ENDOMETRIOSIS	128171	rs7658568	2.6917572815534	1.01900485436893	0.00825264273344222
CA || id:ukb-bub35-CA	Endometriosis || id:finngen_R10_N14_ENDOMETRIOSIS	ukb-bub35-CA	finngen_R10_N14_ENDOMETRIOSIS	128171	rs76683040	-2.51602	1.13664457831325	0.026859843025857
CA || id:ukb-bub35-CA	Endometriosis || id:finngen_R10_N14_ENDOMETRIOSIS	ukb-bub35-CA	finngen_R10_N14_ENDOMETRIOSIS	128171	rs7688574	-0.751356	0.80958389261745	0.353367940421906
CA || id:ukb-bub35-CA	Endometriosis || id:finngen_R10_N14_ENDOMETRIOSIS	ukb-bub35-CA	finngen_R10_N14_ENDOMETRIOSIS	128171	rs77412804	-0.50157	0.871332443257677	0.564861420120096
CA || id:ukb-bub35-CA	Endometriosis || id:finngen_R10_N14_ENDOMETRIOSIS	ukb-bub35-CA	finngen_R10_N14_ENDOMETRIOSIS	128171	rs77528189	1.60693127147766	1.21195532646048	0.184872903880938
CA || id:ukb-bub35-CA	Endometriosis || id:finngen_R10_N14_ENDOMETRIOSIS	ukb-bub35-CA	finngen_R10_N14_ENDOMETRIOSIS	128171	rs77704893	0.232426605504587	0.404951834862385	0.565994116920263
CA || id:ukb-bub35-CA	Endometriosis || id:finngen_R10_N14_ENDOMETRIOSIS	ukb-bub35-CA	finngen_R10_N14_ENDOMETRIOSIS	128171	rs78235696	-1.31382	0.693868217054264	0.0582955518106658
CA || id:ukb-bub35-CA	Endometriosis || id:finngen_R10_N14_ENDOMETRIOSIS	ukb-bub35-CA	finngen_R10_N14_ENDOMETRIOSIS	128171	rs7873928	0.747382653061225	0.631882653061225	0.236893532907992
CA || id:ukb-bub35-CA	Endometriosis || id:finngen_R10_N14_ENDOMETRIOSIS	ukb-bub35-CA	finngen_R10_N14_ENDOMETRIOSIS	128171	rs7928577	-0.646213	0.344603149606299	0.060760117313623
CA || id:ukb-bub35-CA	Endometriosis || id:finngen_R10_N14_ENDOMETRIOSIS	ukb-bub35-CA	finngen_R10_N14_ENDOMETRIOSIS	128171	rs8034835	0.0627258241758242	0.659549450549451	0.924232180919955
CA || id:ukb-bub35-CA	Endometriosis || id:finngen_R10_N14_ENDOMETRIOSIS	ukb-bub35-CA	finngen_R10_N14_ENDOMETRIOSIS	128171	rs835659	0.557342763157895	0.797671052631579	0.484731698756404
CA || id:ukb-bub35-CA	Endometriosis || id:finngen_R10_N14_ENDOMETRIOSIS	ukb-bub35-CA	finngen_R10_N14_ENDOMETRIOSIS	128171	rs838717	0.253138228941685	0.264172786177106	0.337946907126552
CA || id:ukb-bub35-CA	Endometriosis || id:finngen_R10_N14_ENDOMETRIOSIS	ukb-bub35-CA	finngen_R10_N14_ENDOMETRIOSIS	128171	rs915896	0.500928961748634	0.831191256830601	0.546732303804632
CA || id:ukb-bub35-CA	Endometriosis || id:finngen_R10_N14_ENDOMETRIOSIS	ukb-bub35-CA	finngen_R10_N14_ENDOMETRIOSIS	128171	rs928760	1.44314364640884	0.733640883977901	0.0491718932456439
CA || id:ukb-bub35-CA	Endometriosis || id:finngen_R10_N14_ENDOMETRIOSIS	ukb-bub35-CA	finngen_R10_N14_ENDOMETRIOSIS	128171	rs9356996	-1.05325	0.772441717791411	0.172713873558024
CA || id:ukb-bub35-CA	Endometriosis || id:finngen_R10_N14_ENDOMETRIOSIS	ukb-bub35-CA	finngen_R10_N14_ENDOMETRIOSIS	128171	rs9388399	-0.183491	0.516331967213115	0.722309979583406
CA || id:ukb-bub35-CA	Endometriosis || id:finngen_R10_N14_ENDOMETRIOSIS	ukb-bub35-CA	finngen_R10_N14_ENDOMETRIOSIS	128171	rs9419741	0.323086781609196	0.691419540229885	0.64029929581236
CA || id:ukb-bub35-CA	Endometriosis || id:finngen_R10_N14_ENDOMETRIOSIS	ukb-bub35-CA	finngen_R10_N14_ENDOMETRIOSIS	128171	rs9508857	-2.20191	1.16666494845361	0.0591124266645725
CA || id:ukb-bub35-CA	Endometriosis || id:finngen_R10_N14_ENDOMETRIOSIS	ukb-bub35-CA	finngen_R10_N14_ENDOMETRIOSIS	128171	rs965344	-0.723623	0.486725806451613	0.137090086630468
CA || id:ukb-bub35-CA	Endometriosis || id:finngen_R10_N14_ENDOMETRIOSIS	ukb-bub35-CA	finngen_R10_N14_ENDOMETRIOSIS	128171	rs9806062	1.7751884057971	0.622271739130435	0.0043342112652362
CA || id:ukb-bub35-CA	Endometriosis || id:finngen_R10_N14_ENDOMETRIOSIS	ukb-bub35-CA	finngen_R10_N14_ENDOMETRIOSIS	128171	rs9811323	-1.59996	0.831196202531645	0.0542439585655226
CA || id:ukb-bub35-CA	Endometriosis || id:finngen_R10_N14_ENDOMETRIOSIS	ukb-bub35-CA	finngen_R10_N14_ENDOMETRIOSIS	128171	rs9817452	0.946720812182741	0.65802538071066	0.150227054904957
CA || id:ukb-bub35-CA	Endometriosis || id:finngen_R10_N14_ENDOMETRIOSIS	ukb-bub35-CA	finngen_R10_N14_ENDOMETRIOSIS	128171	All - Inverse variance weighted	0.098036737427194	0.0442059693504687	0.0265735051693922
CA || id:ukb-bub35-CA	Endometriosis || id:finngen_R10_N14_ENDOMETRIOSIS	ukb-bub35-CA	finngen_R10_N14_ENDOMETRIOSIS	128171	All - MR Egger	0.00254224299768061	0.083171902538995	0.975649233357359
CHOL || id:ukb-bub35-CHOL	Endometriosis || id:finngen_R10_N14_ENDOMETRIOSIS	ukb-bub35-CHOL	finngen_R10_N14_ENDOMETRIOSIS	128171	rs10037401	-0.086839	0.78271511627907	0.911659327887093
CHOL || id:ukb-bub35-CHOL	Endometriosis || id:finngen_R10_N14_ENDOMETRIOSIS	ukb-bub35-CHOL	finngen_R10_N14_ENDOMETRIOSIS	128171	rs10091692	-1.43644	0.698485849056604	0.039733997417655
CHOL || id:ukb-bub35-CHOL	Endometriosis || id:finngen_R10_N14_ENDOMETRIOSIS	ukb-bub35-CHOL	finngen_R10_N14_ENDOMETRIOSIS	128171	rs10121945	0.448944578313253	0.620867469879518	0.469623089066791
CHOL || id:ukb-bub35-CHOL	Endometriosis || id:finngen_R10_N14_ENDOMETRIOSIS	ukb-bub35-CHOL	finngen_R10_N14_ENDOMETRIOSIS	128171	rs10164853	-1.32223	0.891182130584192	0.137894519421404
CHOL || id:ukb-bub35-CHOL	Endometriosis || id:finngen_R10_N14_ENDOMETRIOSIS	ukb-bub35-CHOL	finngen_R10_N14_ENDOMETRIOSIS	128171	rs10184004	2.34576086956522	0.909963768115942	0.00994137386055674
CHOL || id:ukb-bub35-CHOL	Endometriosis || id:finngen_R10_N14_ENDOMETRIOSIS	ukb-bub35-CHOL	finngen_R10_N14_ENDOMETRIOSIS	128171	rs10229853	0.651	0.608602941176471	0.28477106187315
CHOL || id:ukb-bub35-CHOL	Endometriosis || id:finngen_R10_N14_ENDOMETRIOSIS	ukb-bub35-CHOL	finngen_R10_N14_ENDOMETRIOSIS	128171	rs10423733	0.0325843181818182	0.129627272727273	0.801528592685678
CHOL || id:ukb-bub35-CHOL	Endometriosis || id:finngen_R10_N14_ENDOMETRIOSIS	ukb-bub35-CHOL	finngen_R10_N14_ENDOMETRIOSIS	128171	rs1077835	0.168193717277487	0.180388743455497	0.351131984437851
CHOL || id:ukb-bub35-CHOL	Endometriosis || id:finngen_R10_N14_ENDOMETRIOSIS	ukb-bub35-CHOL	finngen_R10_N14_ENDOMETRIOSIS	128171	rs10795464	0.339943939393939	0.617439393939394	0.581928109886961
CHOL || id:ukb-bub35-CHOL	Endometriosis || id:finngen_R10_N14_ENDOMETRIOSIS	ukb-bub35-CHOL	finngen_R10_N14_ENDOMETRIOSIS	128171	rs10807150	-0.577318	0.656751937984496	0.379374134524473
CHOL || id:ukb-bub35-CHOL	Endometriosis || id:finngen_R10_N14_ENDOMETRIOSIS	ukb-bub35-CHOL	finngen_R10_N14_ENDOMETRIOSIS	128171	rs10883451	-0.966161	0.621381909547739	0.119979826557234
CHOL || id:ukb-bub35-CHOL	Endometriosis || id:finngen_R10_N14_ENDOMETRIOSIS	ukb-bub35-CHOL	finngen_R10_N14_ENDOMETRIOSIS	128171	rs10899511	1.38795375722543	0.780919075144509	0.075513358827903
CHOL || id:ukb-bub35-CHOL	Endometriosis || id:finngen_R10_N14_ENDOMETRIOSIS	ukb-bub35-CHOL	finngen_R10_N14_ENDOMETRIOSIS	128171	rs10910476	0.671778350515464	0.621144329896907	0.279467060884652
CHOL || id:ukb-bub35-CHOL	Endometriosis || id:finngen_R10_N14_ENDOMETRIOSIS	ukb-bub35-CHOL	finngen_R10_N14_ENDOMETRIOSIS	128171	rs10910522	-1.25258	0.862669014084507	0.146507388878644
CHOL || id:ukb-bub35-CHOL	Endometriosis || id:finngen_R10_N14_ENDOMETRIOSIS	ukb-bub35-CHOL	finngen_R10_N14_ENDOMETRIOSIS	128171	rs10953298	1.37189787234043	0.594285106382979	0.0209722118402232
CHOL || id:ukb-bub35-CHOL	Endometriosis || id:finngen_R10_N14_ENDOMETRIOSIS	ukb-bub35-CHOL	finngen_R10_N14_ENDOMETRIOSIS	128171	rs111279811	-0.988591	0.423800751879699	0.0196649539894755
CHOL || id:ukb-bub35-CHOL	Endometriosis || id:finngen_R10_N14_ENDOMETRIOSIS	ukb-bub35-CHOL	finngen_R10_N14_ENDOMETRIOSIS	128171	rs111542464	1.12464432989691	0.997546391752577	0.259568938994324
CHOL || id:ukb-bub35-CHOL	Endometriosis || id:finngen_R10_N14_ENDOMETRIOSIS	ukb-bub35-CHOL	finngen_R10_N14_ENDOMETRIOSIS	128171	rs111962739	0.818826446280992	0.629776859504132	0.193537559422332
CHOL || id:ukb-bub35-CHOL	Endometriosis || id:finngen_R10_N14_ENDOMETRIOSIS	ukb-bub35-CHOL	finngen_R10_N14_ENDOMETRIOSIS	128171	rs112170089	-0.508064	0.826963	0.538968191389219
CHOL || id:ukb-bub35-CHOL	Endometriosis || id:finngen_R10_N14_ENDOMETRIOSIS	ukb-bub35-CHOL	finngen_R10_N14_ENDOMETRIOSIS	128171	rs11226108	0.0732929328621908	0.551646643109541	0.894302438918127
CHOL || id:ukb-bub35-CHOL	Endometriosis || id:finngen_R10_N14_ENDOMETRIOSIS	ukb-bub35-CHOL	finngen_R10_N14_ENDOMETRIOSIS	128171	rs11239536	-0.231235	0.62656338028169	0.71208864084566
CHOL || id:ukb-bub35-CHOL	Endometriosis || id:finngen_R10_N14_ENDOMETRIOSIS	ukb-bub35-CHOL	finngen_R10_N14_ENDOMETRIOSIS	128171	rs11241702	1.06426956521739	0.523552173913044	0.042074141252819
CHOL || id:ukb-bub35-CHOL	Endometriosis || id:finngen_R10_N14_ENDOMETRIOSIS	ukb-bub35-CHOL	finngen_R10_N14_ENDOMETRIOSIS	128171	rs112422902	0.0838004881025015	0.145922818791946	0.56577865746094
CHOL || id:ukb-bub35-CHOL	Endometriosis || id:finngen_R10_N14_ENDOMETRIOSIS	ukb-bub35-CHOL	finngen_R10_N14_ENDOMETRIOSIS	128171	rs11265022	1.18429479768786	0.769751445086705	0.123916188785176
CHOL || id:ukb-bub35-CHOL	Endometriosis || id:finngen_R10_N14_ENDOMETRIOSIS	ukb-bub35-CHOL	finngen_R10_N14_ENDOMETRIOSIS	128171	rs1134027	1.16430769230769	0.530688034188034	0.0282383702733621
CHOL || id:ukb-bub35-CHOL	Endometriosis || id:finngen_R10_N14_ENDOMETRIOSIS	ukb-bub35-CHOL	finngen_R10_N14_ENDOMETRIOSIS	128171	rs114165349	-0.552471	0.465494875549048	0.235287761694645
CHOL || id:ukb-bub35-CHOL	Endometriosis || id:finngen_R10_N14_ENDOMETRIOSIS	ukb-bub35-CHOL	finngen_R10_N14_ENDOMETRIOSIS	128171	rs11621792	-0.192955	0.487613	0.692316516323621
CHOL || id:ukb-bub35-CHOL	Endometriosis || id:finngen_R10_N14_ENDOMETRIOSIS	ukb-bub35-CHOL	finngen_R10_N14_ENDOMETRIOSIS	128171	rs11641811	-0.545309	0.426719	0.201280442771323
CHOL || id:ukb-bub35-CHOL	Endometriosis || id:finngen_R10_N14_ENDOMETRIOSIS	ukb-bub35-CHOL	finngen_R10_N14_ENDOMETRIOSIS	128171	rs11653826	-0.439504	0.543358166189112	0.418591855499021
CHOL || id:ukb-bub35-CHOL	Endometriosis || id:finngen_R10_N14_ENDOMETRIOSIS	ukb-bub35-CHOL	finngen_R10_N14_ENDOMETRIOSIS	128171	rs116692022	0.623387016229713	1.09689138576779	0.56981664642162
CHOL || id:ukb-bub35-CHOL	Endometriosis || id:finngen_R10_N14_ENDOMETRIOSIS	ukb-bub35-CHOL	finngen_R10_N14_ENDOMETRIOSIS	128171	rs116734477	-0.74119	0.71525306122449	0.300079780231311
CHOL || id:ukb-bub35-CHOL	Endometriosis || id:finngen_R10_N14_ENDOMETRIOSIS	ukb-bub35-CHOL	finngen_R10_N14_ENDOMETRIOSIS	128171	rs11689291	1.71948128342246	1.07887165775401	0.110985897463835
CHOL || id:ukb-bub35-CHOL	Endometriosis || id:finngen_R10_N14_ENDOMETRIOSIS	ukb-bub35-CHOL	finngen_R10_N14_ENDOMETRIOSIS	128171	rs1169288	0.834548780487805	0.303487804878049	0.00596208482615654
CHOL || id:ukb-bub35-CHOL	Endometriosis || id:finngen_R10_N14_ENDOMETRIOSIS	ukb-bub35-CHOL	finngen_R10_N14_ENDOMETRIOSIS	128171	rs117488242	0.247861538461538	0.697825910931174	0.722446447291122
CHOL || id:ukb-bub35-CHOL	Endometriosis || id:finngen_R10_N14_ENDOMETRIOSIS	ukb-bub35-CHOL	finngen_R10_N14_ENDOMETRIOSIS	128171	rs117612135	-0.353816	0.681376577840112	0.603575384590056
CHOL || id:ukb-bub35-CHOL	Endometriosis || id:finngen_R10_N14_ENDOMETRIOSIS	ukb-bub35-CHOL	finngen_R10_N14_ENDOMETRIOSIS	128171	rs117753190	-0.29018	0.561651006711409	0.605396457037273
CHOL || id:ukb-bub35-CHOL	Endometriosis || id:finngen_R10_N14_ENDOMETRIOSIS	ukb-bub35-CHOL	finngen_R10_N14_ENDOMETRIOSIS	128171	rs11789603	-0.198245	0.433328897338403	0.647316218578438
CHOL || id:ukb-bub35-CHOL	Endometriosis || id:finngen_R10_N14_ENDOMETRIOSIS	ukb-bub35-CHOL	finngen_R10_N14_ENDOMETRIOSIS	128171	rs118039278	-0.108103	0.243824381926684	0.657501874412362
CHOL || id:ukb-bub35-CHOL	Endometriosis || id:finngen_R10_N14_ENDOMETRIOSIS	ukb-bub35-CHOL	finngen_R10_N14_ENDOMETRIOSIS	128171	rs12202330	-0.205491	0.884165467625899	0.816218044513899
CHOL || id:ukb-bub35-CHOL	Endometriosis || id:finngen_R10_N14_ENDOMETRIOSIS	ukb-bub35-CHOL	finngen_R10_N14_ENDOMETRIOSIS	128171	rs12208357	-0.255187	0.365801687763713	0.485420877964958
CHOL || id:ukb-bub35-CHOL	Endometriosis || id:finngen_R10_N14_ENDOMETRIOSIS	ukb-bub35-CHOL	finngen_R10_N14_ENDOMETRIOSIS	128171	rs12212146	0.770993442622951	0.827855737704918	0.351691284493029
CHOL || id:ukb-bub35-CHOL	Endometriosis || id:finngen_R10_N14_ENDOMETRIOSIS	ukb-bub35-CHOL	finngen_R10_N14_ENDOMETRIOSIS	128171	rs12317103	-0.851278	0.458602905569007	0.0634189242533173
CHOL || id:ukb-bub35-CHOL	Endometriosis || id:finngen_R10_N14_ENDOMETRIOSIS	ukb-bub35-CHOL	finngen_R10_N14_ENDOMETRIOSIS	128171	rs12421055	-0.10444	0.636762557077626	0.869717392164546
CHOL || id:ukb-bub35-CHOL	Endometriosis || id:finngen_R10_N14_ENDOMETRIOSIS	ukb-bub35-CHOL	finngen_R10_N14_ENDOMETRIOSIS	128171	rs12445804	1.1571661971831	0.538121126760563	0.0315249797636666
CHOL || id:ukb-bub35-CHOL	Endometriosis || id:finngen_R10_N14_ENDOMETRIOSIS	ukb-bub35-CHOL	finngen_R10_N14_ENDOMETRIOSIS	128171	rs12451547	0.376000588235294	0.750682352941176	0.616456693357285
CHOL || id:ukb-bub35-CHOL	Endometriosis || id:finngen_R10_N14_ENDOMETRIOSIS	ukb-bub35-CHOL	finngen_R10_N14_ENDOMETRIOSIS	128171	rs12471768	-0.465669	0.781765027322404	0.551400080585133
CHOL || id:ukb-bub35-CHOL	Endometriosis || id:finngen_R10_N14_ENDOMETRIOSIS	ukb-bub35-CHOL	finngen_R10_N14_ENDOMETRIOSIS	128171	rs12484740	-0.698736	0.821608173076923	0.395075687620972
CHOL || id:ukb-bub35-CHOL	Endometriosis || id:finngen_R10_N14_ENDOMETRIOSIS	ukb-bub35-CHOL	finngen_R10_N14_ENDOMETRIOSIS	128171	rs12657266	0.434967557251908	0.244062977099237	0.0747176117054612
CHOL || id:ukb-bub35-CHOL	Endometriosis || id:finngen_R10_N14_ENDOMETRIOSIS	ukb-bub35-CHOL	finngen_R10_N14_ENDOMETRIOSIS	128171	rs12665537	-1.05054	0.767801204819277	0.171234581396797
CHOL || id:ukb-bub35-CHOL	Endometriosis || id:finngen_R10_N14_ENDOMETRIOSIS	ukb-bub35-CHOL	finngen_R10_N14_ENDOMETRIOSIS	128171	rs12701710	-0.0913868	0.514398496240602	0.858991824941684
CHOL || id:ukb-bub35-CHOL	Endometriosis || id:finngen_R10_N14_ENDOMETRIOSIS	ukb-bub35-CHOL	finngen_R10_N14_ENDOMETRIOSIS	128171	rs12750160	-1.09517	0.420140845070423	0.00914261812613439
CHOL || id:ukb-bub35-CHOL	Endometriosis || id:finngen_R10_N14_ENDOMETRIOSIS	ukb-bub35-CHOL	finngen_R10_N14_ENDOMETRIOSIS	128171	rs12888998	-1.03873	0.832286666666667	0.212013645173498
CHOL || id:ukb-bub35-CHOL	Endometriosis || id:finngen_R10_N14_ENDOMETRIOSIS	ukb-bub35-CHOL	finngen_R10_N14_ENDOMETRIOSIS	128171	rs12897637	-0.975332	0.818903225806452	0.233644929478673
CHOL || id:ukb-bub35-CHOL	Endometriosis || id:finngen_R10_N14_ENDOMETRIOSIS	ukb-bub35-CHOL	finngen_R10_N14_ENDOMETRIOSIS	128171	rs1291213	-0.0501953	0.863371428571428	0.953638128246234
CHOL || id:ukb-bub35-CHOL	Endometriosis || id:finngen_R10_N14_ENDOMETRIOSIS	ukb-bub35-CHOL	finngen_R10_N14_ENDOMETRIOSIS	128171	rs12917376	0.0164648051948052	0.783428571428572	0.983232617075102
CHOL || id:ukb-bub35-CHOL	Endometriosis || id:finngen_R10_N14_ENDOMETRIOSIS	ukb-bub35-CHOL	finngen_R10_N14_ENDOMETRIOSIS	128171	rs12924903	-1.20455	0.771896341463415	0.118638515986369
CHOL || id:ukb-bub35-CHOL	Endometriosis || id:finngen_R10_N14_ENDOMETRIOSIS	ukb-bub35-CHOL	finngen_R10_N14_ENDOMETRIOSIS	128171	rs12933677	0.650965	0.610885	0.286600098881108
CHOL || id:ukb-bub35-CHOL	Endometriosis || id:finngen_R10_N14_ENDOMETRIOSIS	ukb-bub35-CHOL	finngen_R10_N14_ENDOMETRIOSIS	128171	rs12945299	0.885212041884817	0.360115183246073	0.0139660332844556
CHOL || id:ukb-bub35-CHOL	Endometriosis || id:finngen_R10_N14_ENDOMETRIOSIS	ukb-bub35-CHOL	finngen_R10_N14_ENDOMETRIOSIS	128171	rs13076933	0.139491253644315	0.394583090379009	0.723701981864543
CHOL || id:ukb-bub35-CHOL	Endometriosis || id:finngen_R10_N14_ENDOMETRIOSIS	ukb-bub35-CHOL	finngen_R10_N14_ENDOMETRIOSIS	128171	rs13106878	-1.81689	0.708287671232877	0.0103118260901494
CHOL || id:ukb-bub35-CHOL	Endometriosis || id:finngen_R10_N14_ENDOMETRIOSIS	ukb-bub35-CHOL	finngen_R10_N14_ENDOMETRIOSIS	128171	rs13135092	-0.124602	0.936074747474747	0.894105789758697
CHOL || id:ukb-bub35-CHOL	Endometriosis || id:finngen_R10_N14_ENDOMETRIOSIS	ukb-bub35-CHOL	finngen_R10_N14_ENDOMETRIOSIS	128171	rs1321940	-0.409575	0.786155279503106	0.602377729493612
CHOL || id:ukb-bub35-CHOL	Endometriosis || id:finngen_R10_N14_ENDOMETRIOSIS	ukb-bub35-CHOL	finngen_R10_N14_ENDOMETRIOSIS	128171	rs13255048	-0.298665	0.404184415584416	0.459948084799357
CHOL || id:ukb-bub35-CHOL	Endometriosis || id:finngen_R10_N14_ENDOMETRIOSIS	ukb-bub35-CHOL	finngen_R10_N14_ENDOMETRIOSIS	128171	rs13263353	0.184693037974684	0.883316455696203	0.834377627297552
CHOL || id:ukb-bub35-CHOL	Endometriosis || id:finngen_R10_N14_ENDOMETRIOSIS	ukb-bub35-CHOL	finngen_R10_N14_ENDOMETRIOSIS	128171	rs138349	1.24695454545455	0.706545454545455	0.0775871229663683
CHOL || id:ukb-bub35-CHOL	Endometriosis || id:finngen_R10_N14_ENDOMETRIOSIS	ukb-bub35-CHOL	finngen_R10_N14_ENDOMETRIOSIS	128171	rs139369546	-0.995371	1.96063063063063	0.611678523457191
CHOL || id:ukb-bub35-CHOL	Endometriosis || id:finngen_R10_N14_ENDOMETRIOSIS	ukb-bub35-CHOL	finngen_R10_N14_ENDOMETRIOSIS	128171	rs140481741	0.243855913978495	0.772339784946237	0.752202467236378
CHOL || id:ukb-bub35-CHOL	Endometriosis || id:finngen_R10_N14_ENDOMETRIOSIS	ukb-bub35-CHOL	finngen_R10_N14_ENDOMETRIOSIS	128171	rs141213470	-0.171775	0.635183611532625	0.786826177083808
CHOL || id:ukb-bub35-CHOL	Endometriosis || id:finngen_R10_N14_ENDOMETRIOSIS	ukb-bub35-CHOL	finngen_R10_N14_ENDOMETRIOSIS	128171	rs141365059	-1.22989	1.02505284552846	0.230206498514603
CHOL || id:ukb-bub35-CHOL	Endometriosis || id:finngen_R10_N14_ENDOMETRIOSIS	ukb-bub35-CHOL	finngen_R10_N14_ENDOMETRIOSIS	128171	rs1434282	0.997526627218935	0.787076923076923	0.205018958800236
CHOL || id:ukb-bub35-CHOL	Endometriosis || id:finngen_R10_N14_ENDOMETRIOSIS	ukb-bub35-CHOL	finngen_R10_N14_ENDOMETRIOSIS	128171	rs144198753	-1.03146	1.53931712962963	0.502810770572681
CHOL || id:ukb-bub35-CHOL	Endometriosis || id:finngen_R10_N14_ENDOMETRIOSIS	ukb-bub35-CHOL	finngen_R10_N14_ENDOMETRIOSIS	128171	rs145730801	-0.274276	2.28464547677262	0.904441947132194
CHOL || id:ukb-bub35-CHOL	Endometriosis || id:finngen_R10_N14_ENDOMETRIOSIS	ukb-bub35-CHOL	finngen_R10_N14_ENDOMETRIOSIS	128171	rs146275714	0.1099705400982	0.185988543371522	0.554335586369913
CHOL || id:ukb-bub35-CHOL	Endometriosis || id:finngen_R10_N14_ENDOMETRIOSIS	ukb-bub35-CHOL	finngen_R10_N14_ENDOMETRIOSIS	128171	rs148601586	-1.47733	0.725060394151303	0.0415972848783807
CHOL || id:ukb-bub35-CHOL	Endometriosis || id:finngen_R10_N14_ENDOMETRIOSIS	ukb-bub35-CHOL	finngen_R10_N14_ENDOMETRIOSIS	128171	rs149394327	1.30756491712707	0.842872928176796	0.120825219074844
CHOL || id:ukb-bub35-CHOL	Endometriosis || id:finngen_R10_N14_ENDOMETRIOSIS	ukb-bub35-CHOL	finngen_R10_N14_ENDOMETRIOSIS	128171	rs149615216	0.627634560906516	0.391818696883853	0.10918890680467
CHOL || id:ukb-bub35-CHOL	Endometriosis || id:finngen_R10_N14_ENDOMETRIOSIS	ukb-bub35-CHOL	finngen_R10_N14_ENDOMETRIOSIS	128171	rs149661872	-0.445041	0.26753342366757	0.0962129501993001
CHOL || id:ukb-bub35-CHOL	Endometriosis || id:finngen_R10_N14_ENDOMETRIOSIS	ukb-bub35-CHOL	finngen_R10_N14_ENDOMETRIOSIS	128171	rs150224153	0.290359649122807	0.285372180451128	0.308926536503957
CHOL || id:ukb-bub35-CHOL	Endometriosis || id:finngen_R10_N14_ENDOMETRIOSIS	ukb-bub35-CHOL	finngen_R10_N14_ENDOMETRIOSIS	128171	rs1510226	-0.407361	0.456132183908046	0.371815838574633
CHOL || id:ukb-bub35-CHOL	Endometriosis || id:finngen_R10_N14_ENDOMETRIOSIS	ukb-bub35-CHOL	finngen_R10_N14_ENDOMETRIOSIS	128171	rs1551891	-0.0691032	0.138398576512456	0.617564016157636
CHOL || id:ukb-bub35-CHOL	Endometriosis || id:finngen_R10_N14_ENDOMETRIOSIS	ukb-bub35-CHOL	finngen_R10_N14_ENDOMETRIOSIS	128171	rs1560390	0.289982043343653	0.514705882352941	0.573166836925684
CHOL || id:ukb-bub35-CHOL	Endometriosis || id:finngen_R10_N14_ENDOMETRIOSIS	ukb-bub35-CHOL	finngen_R10_N14_ENDOMETRIOSIS	128171	rs1571790	-0.480173	0.811615384615385	0.554100800770205
CHOL || id:ukb-bub35-CHOL	Endometriosis || id:finngen_R10_N14_ENDOMETRIOSIS	ukb-bub35-CHOL	finngen_R10_N14_ENDOMETRIOSIS	128171	rs16928809	0.0768092063492064	0.737279365079365	0.917027105782069
CHOL || id:ukb-bub35-CHOL	Endometriosis || id:finngen_R10_N14_ENDOMETRIOSIS	ukb-bub35-CHOL	finngen_R10_N14_ENDOMETRIOSIS	128171	rs17185536	-0.432237	0.590466403162055	0.464152290309952
CHOL || id:ukb-bub35-CHOL	Endometriosis || id:finngen_R10_N14_ENDOMETRIOSIS	ukb-bub35-CHOL	finngen_R10_N14_ENDOMETRIOSIS	128171	rs174567	0.149042293233083	0.229415413533835	0.515911090712277
CHOL || id:ukb-bub35-CHOL	Endometriosis || id:finngen_R10_N14_ENDOMETRIOSIS	ukb-bub35-CHOL	finngen_R10_N14_ENDOMETRIOSIS	128171	rs17462630	-1.31411	0.908507142857143	0.148051956311973
CHOL || id:ukb-bub35-CHOL	Endometriosis || id:finngen_R10_N14_ENDOMETRIOSIS	ukb-bub35-CHOL	finngen_R10_N14_ENDOMETRIOSIS	128171	rs17476364	-1.31995	0.656546632124352	0.0443841305876825
CHOL || id:ukb-bub35-CHOL	Endometriosis || id:finngen_R10_N14_ENDOMETRIOSIS	ukb-bub35-CHOL	finngen_R10_N14_ENDOMETRIOSIS	128171	rs17590628	-1.81326	0.999306382978723	0.0695979902276639
CHOL || id:ukb-bub35-CHOL	Endometriosis || id:finngen_R10_N14_ENDOMETRIOSIS	ukb-bub35-CHOL	finngen_R10_N14_ENDOMETRIOSIS	128171	rs17725246	0.221960526315789	0.281039473684211	0.429653827804208
CHOL || id:ukb-bub35-CHOL	Endometriosis || id:finngen_R10_N14_ENDOMETRIOSIS	ukb-bub35-CHOL	finngen_R10_N14_ENDOMETRIOSIS	128171	rs1800562	0.521306818181818	0.51188961038961	0.308489350863432
CHOL || id:ukb-bub35-CHOL	Endometriosis || id:finngen_R10_N14_ENDOMETRIOSIS	ukb-bub35-CHOL	finngen_R10_N14_ENDOMETRIOSIS	128171	rs1856066	-1.22077	0.740079268292683	0.0990414713270616
CHOL || id:ukb-bub35-CHOL	Endometriosis || id:finngen_R10_N14_ENDOMETRIOSIS	ukb-bub35-CHOL	finngen_R10_N14_ENDOMETRIOSIS	128171	rs1883711	0.0516378627968338	0.165634564643799	0.755224618884587
CHOL || id:ukb-bub35-CHOL	Endometriosis || id:finngen_R10_N14_ENDOMETRIOSIS	ukb-bub35-CHOL	finngen_R10_N14_ENDOMETRIOSIS	128171	rs191304590	0.940132404181185	0.828512195121951	0.256491113768545
CHOL || id:ukb-bub35-CHOL	Endometriosis || id:finngen_R10_N14_ENDOMETRIOSIS	ukb-bub35-CHOL	finngen_R10_N14_ENDOMETRIOSIS	128171	rs1992172	1.00103139013453	0.61647533632287	0.104418936768604
CHOL || id:ukb-bub35-CHOL	Endometriosis || id:finngen_R10_N14_ENDOMETRIOSIS	ukb-bub35-CHOL	finngen_R10_N14_ENDOMETRIOSIS	128171	rs2002574	0.509180666666667	0.83088	0.539994740206357
CHOL || id:ukb-bub35-CHOL	Endometriosis || id:finngen_R10_N14_ENDOMETRIOSIS	ukb-bub35-CHOL	finngen_R10_N14_ENDOMETRIOSIS	128171	rs201796	1.83013	0.824056	0.0263589910820077
CHOL || id:ukb-bub35-CHOL	Endometriosis || id:finngen_R10_N14_ENDOMETRIOSIS	ukb-bub35-CHOL	finngen_R10_N14_ENDOMETRIOSIS	128171	rs2125345	0.38271186440678	0.814525423728814	0.638455966042484
CHOL || id:ukb-bub35-CHOL	Endometriosis || id:finngen_R10_N14_ENDOMETRIOSIS	ukb-bub35-CHOL	finngen_R10_N14_ENDOMETRIOSIS	128171	rs2160994	-1.59909	0.559193832599119	0.0042413399426288
CHOL || id:ukb-bub35-CHOL	Endometriosis || id:finngen_R10_N14_ENDOMETRIOSIS	ukb-bub35-CHOL	finngen_R10_N14_ENDOMETRIOSIS	128171	rs2179050	-0.946782	0.755042424242424	0.209861927101088
CHOL || id:ukb-bub35-CHOL	Endometriosis || id:finngen_R10_N14_ENDOMETRIOSIS	ukb-bub35-CHOL	finngen_R10_N14_ENDOMETRIOSIS	128171	rs2238162	-0.328767	0.508439330543933	0.517877498048727
CHOL || id:ukb-bub35-CHOL	Endometriosis || id:finngen_R10_N14_ENDOMETRIOSIS	ukb-bub35-CHOL	finngen_R10_N14_ENDOMETRIOSIS	128171	rs224419	0.551343234323432	0.486894389438944	0.257480090476785
CHOL || id:ukb-bub35-CHOL	Endometriosis || id:finngen_R10_N14_ENDOMETRIOSIS	ukb-bub35-CHOL	finngen_R10_N14_ENDOMETRIOSIS	128171	rs2250802	0.0407725856697819	0.402133956386293	0.919240432577277
[truncated: 4,292 more rows]

## Sheet: Table2
id.exposure	id.outcome	outcome	exposure	method	Q	Q_df	Q_pval
ukb-bub35-ALB	finngen_R10_N14_ENDOMETRIOSIS	Endometriosis || id:finngen_R10_N14_ENDOMETRIOSIS	ALB || id:ukb-bub35-ALB	MR Egger	353.056627088681	185	1.31217772192525e-12
ukb-bub35-ALB	finngen_R10_N14_ENDOMETRIOSIS	Endometriosis || id:finngen_R10_N14_ENDOMETRIOSIS	ALB || id:ukb-bub35-ALB	Inverse variance weighted	354.583701185601	186	1.2597798973957e-12
ukb-bub35-ALP	finngen_R10_N14_ENDOMETRIOSIS	Endometriosis || id:finngen_R10_N14_ENDOMETRIOSIS	ALP || id:ukb-bub35-ALP	MR Egger	429.180664141512	263	4.07531870055781e-10
ukb-bub35-ALP	finngen_R10_N14_ENDOMETRIOSIS	Endometriosis || id:finngen_R10_N14_ENDOMETRIOSIS	ALP || id:ukb-bub35-ALP	Inverse variance weighted	433.297950933047	264	2.30383202118056e-10
ukb-bub35-ALT	finngen_R10_N14_ENDOMETRIOSIS	Endometriosis || id:finngen_R10_N14_ENDOMETRIOSIS	ALT || id:ukb-bub35-ALT	MR Egger	288.028264953058	173	9.20175404048006e-08
ukb-bub35-ALT	finngen_R10_N14_ENDOMETRIOSIS	Endometriosis || id:finngen_R10_N14_ENDOMETRIOSIS	ALT || id:ukb-bub35-ALT	Inverse variance weighted	288.658404702998	174	1.05242523466441e-07
ukb-bub35-APOA	finngen_R10_N14_ENDOMETRIOSIS	Endometriosis || id:finngen_R10_N14_ENDOMETRIOSIS	APOA || id:ukb-bub35-APOA	MR Egger	357.416709231214	211	1.22519524295688e-09
ukb-bub35-APOA	finngen_R10_N14_ENDOMETRIOSIS	Endometriosis || id:finngen_R10_N14_ENDOMETRIOSIS	APOA || id:ukb-bub35-APOA	Inverse variance weighted	357.580384396207	212	1.5525171568767e-09
ukb-bub35-APOB	finngen_R10_N14_ENDOMETRIOSIS	Endometriosis || id:finngen_R10_N14_ENDOMETRIOSIS	APOB || id:ukb-bub35-APOB	MR Egger	335.341876258066	219	6.83817822910205e-07
ukb-bub35-APOB	finngen_R10_N14_ENDOMETRIOSIS	Endometriosis || id:finngen_R10_N14_ENDOMETRIOSIS	APOB || id:ukb-bub35-APOB	Inverse variance weighted	335.719607171552	220	7.97686353707929e-07
ukb-bub35-AST	finngen_R10_N14_ENDOMETRIOSIS	Endometriosis || id:finngen_R10_N14_ENDOMETRIOSIS	AST || id:ukb-bub35-AST	MR Egger	320.521575751377	207	6.86595928624702e-07
ukb-bub35-AST	finngen_R10_N14_ENDOMETRIOSIS	Endometriosis || id:finngen_R10_N14_ENDOMETRIOSIS	AST || id:ukb-bub35-AST	Inverse variance weighted	321.148808158489	208	7.68322133207248e-07
ukb-bub35-AST2ALT	finngen_R10_N14_ENDOMETRIOSIS	Endometriosis || id:finngen_R10_N14_ENDOMETRIOSIS	AST2ALT || id:ukb-bub35-AST2ALT	MR Egger	305.520859470958	188	1.27054963154171e-07
ukb-bub35-AST2ALT	finngen_R10_N14_ENDOMETRIOSIS	Endometriosis || id:finngen_R10_N14_ENDOMETRIOSIS	AST2ALT || id:ukb-bub35-AST2ALT	Inverse variance weighted	313.616625923231	189	3.17215827291967e-08
ukb-bub35-BILD	finngen_R10_N14_ENDOMETRIOSIS	Endometriosis || id:finngen_R10_N14_ENDOMETRIOSIS	BILD || id:ukb-bub35-BILD	MR Egger	118.843425862746	74	0.000734269625669201
ukb-bub35-BILD	finngen_R10_N14_ENDOMETRIOSIS	Endometriosis || id:finngen_R10_N14_ENDOMETRIOSIS	BILD || id:ukb-bub35-BILD	Inverse variance weighted	120.570048584096	75	0.000666535787008381
ukb-bub35-BUN	finngen_R10_N14_ENDOMETRIOSIS	Endometriosis || id:finngen_R10_N14_ENDOMETRIOSIS	BUN || id:ukb-bub35-BUN	MR Egger	332.256345495462	156	8.51273167618271e-15
ukb-bub35-BUN	finngen_R10_N14_ENDOMETRIOSIS	Endometriosis || id:finngen_R10_N14_ENDOMETRIOSIS	BUN || id:ukb-bub35-BUN	Inverse variance weighted	332.256418302634	157	1.25113445345428e-14
ukb-bub35-CA	finngen_R10_N14_ENDOMETRIOSIS	Endometriosis || id:finngen_R10_N14_ENDOMETRIOSIS	CA || id:ukb-bub35-CA	MR Egger	263.945906569742	181	5.59434647856809e-05
ukb-bub35-CA	finngen_R10_N14_ENDOMETRIOSIS	Endometriosis || id:finngen_R10_N14_ENDOMETRIOSIS	CA || id:ukb-bub35-CA	Inverse variance weighted	266.620357844822	182	4.36539575778008e-05
ukb-bub35-CHOL	finngen_R10_N14_ENDOMETRIOSIS	Endometriosis || id:finngen_R10_N14_ENDOMETRIOSIS	CHOL || id:ukb-bub35-CHOL	MR Egger	343.937214303965	231	2.00017506228463e-06
ukb-bub35-CHOL	finngen_R10_N14_ENDOMETRIOSIS	Endometriosis || id:finngen_R10_N14_ENDOMETRIOSIS	CHOL || id:ukb-bub35-CHOL	Inverse variance weighted	344.004723199823	232	2.43487627936179e-06
ukb-bub35-CRE	finngen_R10_N14_ENDOMETRIOSIS	Endometriosis || id:finngen_R10_N14_ENDOMETRIOSIS	CRE || id:ukb-bub35-CRE	MR Egger	438.845879019019	300	2.86887700356567e-07
ukb-bub35-CRE	finngen_R10_N14_ENDOMETRIOSIS	Endometriosis || id:finngen_R10_N14_ENDOMETRIOSIS	CRE || id:ukb-bub35-CRE	Inverse variance weighted	442.911084536588	301	1.78518536636331e-07
ukb-bub35-CRP	finngen_R10_N14_ENDOMETRIOSIS	Endometriosis || id:finngen_R10_N14_ENDOMETRIOSIS	CRP || id:ukb-bub35-CRP	MR Egger	315.036334969112	187	1.38322207662954e-08
ukb-bub35-CRP	finngen_R10_N14_ENDOMETRIOSIS	Endometriosis || id:finngen_R10_N14_ENDOMETRIOSIS	CRP || id:ukb-bub35-CRP	Inverse variance weighted	315.364110157975	188	1.69093792337748e-08
ukb-bub35-CYS	finngen_R10_N14_ENDOMETRIOSIS	Endometriosis || id:finngen_R10_N14_ENDOMETRIOSIS	CYS || id:ukb-bub35-CYS	MR Egger	425.018084398459	261	5.63861614931709e-10
ukb-bub35-CYS	finngen_R10_N14_ENDOMETRIOSIS	Endometriosis || id:finngen_R10_N14_ENDOMETRIOSIS	CYS || id:ukb-bub35-CYS	Inverse variance weighted	425.694565999876	262	6.33647078729557e-10
ukb-bub35-EGFR	finngen_R10_N14_ENDOMETRIOSIS	Endometriosis || id:finngen_R10_N14_ENDOMETRIOSIS	EGFR || id:ukb-bub35-EGFR	MR Egger	424.411757534743	294	9.32113252493887e-07
ukb-bub35-EGFR	finngen_R10_N14_ENDOMETRIOSIS	Endometriosis || id:finngen_R10_N14_ENDOMETRIOSIS	EGFR || id:ukb-bub35-EGFR	Inverse variance weighted	430.518380731541	295	4.19824026881778e-07
ukb-bub35-GGT	finngen_R10_N14_ENDOMETRIOSIS	Endometriosis || id:finngen_R10_N14_ENDOMETRIOSIS	GGT || id:ukb-bub35-GGT	MR Egger	416.102363976394	259	1.98449724032239e-09
ukb-bub35-GGT	finngen_R10_N14_ENDOMETRIOSIS	Endometriosis || id:finngen_R10_N14_ENDOMETRIOSIS	GGT || id:ukb-bub35-GGT	Inverse variance weighted	416.39813794531	260	2.3918673319686e-09
ukb-bub35-GLU	finngen_R10_N14_ENDOMETRIOSIS	Endometriosis || id:finngen_R10_N14_ENDOMETRIOSIS	GLU || id:ukb-bub35-GLU	MR Egger	184.319597895588	100	5.9299659913914e-07
ukb-bub35-GLU	finngen_R10_N14_ENDOMETRIOSIS	Endometriosis || id:finngen_R10_N14_ENDOMETRIOSIS	GLU || id:ukb-bub35-GLU	Inverse variance weighted	184.395461117458	101	8.01380008964173e-07
ukb-bub35-HBA1C	finngen_R10_N14_ENDOMETRIOSIS	Endometriosis || id:finngen_R10_N14_ENDOMETRIOSIS	HBA1C || id:ukb-bub35-HBA1C	MR Egger	342.343427175746	263	0.000709398211879536
ukb-bub35-HBA1C	finngen_R10_N14_ENDOMETRIOSIS	Endometriosis || id:finngen_R10_N14_ENDOMETRIOSIS	HBA1C || id:ukb-bub35-HBA1C	Inverse variance weighted	344.583766972293	264	0.000616692066587248
ukb-bub35-HDL	finngen_R10_N14_ENDOMETRIOSIS	Endometriosis || id:finngen_R10_N14_ENDOMETRIOSIS	HDL || id:ukb-bub35-HDL	MR Egger	387.082144578479	235	1.52446176668512e-09
ukb-bub35-HDL	finngen_R10_N14_ENDOMETRIOSIS	Endometriosis || id:finngen_R10_N14_ENDOMETRIOSIS	HDL || id:ukb-bub35-HDL	Inverse variance weighted	387.635251959088	236	1.76278755677664e-09
ukb-bub35-IGF1	finngen_R10_N14_ENDOMETRIOSIS	Endometriosis || id:finngen_R10_N14_ENDOMETRIOSIS	IGF1 || id:ukb-bub35-IGF1	MR Egger	444.551018159095	303	2.02980605832515e-07
ukb-bub35-IGF1	finngen_R10_N14_ENDOMETRIOSIS	Endometriosis || id:finngen_R10_N14_ENDOMETRIOSIS	IGF1 || id:ukb-bub35-IGF1	Inverse variance weighted	450.480266076855	304	9.20823457660879e-08
ukb-bub35-LDLD	finngen_R10_N14_ENDOMETRIOSIS	Endometriosis || id:finngen_R10_N14_ENDOMETRIOSIS	LDLD || id:ukb-bub35-LDLD	MR Egger	325.722525234586	224	1.03963730186288e-05
ukb-bub35-LDLD	finngen_R10_N14_ENDOMETRIOSIS	Endometriosis || id:finngen_R10_N14_ENDOMETRIOSIS	LDLD || id:ukb-bub35-LDLD	Inverse variance weighted	326.188416179506	225	1.17316339848175e-05
ukb-bub35-LPA	finngen_R10_N14_ENDOMETRIOSIS	Endometriosis || id:finngen_R10_N14_ENDOMETRIOSIS	LPA || id:ukb-bub35-LPA	MR Egger	11.4326641879482	11	0.40775951610674
ukb-bub35-LPA	finngen_R10_N14_ENDOMETRIOSIS	Endometriosis || id:finngen_R10_N14_ENDOMETRIOSIS	LPA || id:ukb-bub35-LPA	Inverse variance weighted	16.4405336227308	12	0.171881472811931
ukb-bub35-NAP	finngen_R10_N14_ENDOMETRIOSIS	Endometriosis || id:finngen_R10_N14_ENDOMETRIOSIS	NAP || id:ukb-bub35-NAP	MR Egger	375.790458883737	262	4.92864528747448e-06
ukb-bub35-NAP	finngen_R10_N14_ENDOMETRIOSIS	Endometriosis || id:finngen_R10_N14_ENDOMETRIOSIS	NAP || id:ukb-bub35-NAP	Inverse variance weighted	375.962869010051	263	5.79540481323059e-06
ukb-bub35-PHOS	finngen_R10_N14_ENDOMETRIOSIS	Endometriosis || id:finngen_R10_N14_ENDOMETRIOSIS	PHOS || id:ukb-bub35-PHOS	MR Egger	279.343900137461	159	1.20309622154754e-08
ukb-bub35-PHOS	finngen_R10_N14_ENDOMETRIOSIS	Endometriosis || id:finngen_R10_N14_ENDOMETRIOSIS	PHOS || id:ukb-bub35-PHOS	Inverse variance weighted	280.591180589229	160	1.22011454130689e-08
ukb-bub35-SHBG	finngen_R10_N14_ENDOMETRIOSIS	Endometriosis || id:finngen_R10_N14_ENDOMETRIOSIS	SHBG || id:ukb-bub35-SHBG	MR Egger	389.201991151184	230	2.62184564645297e-10
ukb-bub35-SHBG	finngen_R10_N14_ENDOMETRIOSIS	Endometriosis || id:finngen_R10_N14_ENDOMETRIOSIS	SHBG || id:ukb-bub35-SHBG	Inverse variance weighted	389.269292193869	231	3.38666122300029e-10
ukb-bub35-TBIL	finngen_R10_N14_ENDOMETRIOSIS	Endometriosis || id:finngen_R10_N14_ENDOMETRIOSIS	TBIL || id:ukb-bub35-TBIL	MR Egger	151.790437770379	115	0.0122332355435528
ukb-bub35-TBIL	finngen_R10_N14_ENDOMETRIOSIS	Endometriosis || id:finngen_R10_N14_ENDOMETRIOSIS	TBIL || id:ukb-bub35-TBIL	Inverse variance weighted	151.79088437778	116	0.0143786564290223
ukb-bub35-TES	finngen_R10_N14_ENDOMETRIOSIS	Endometriosis || id:finngen_R10_N14_ENDOMETRIOSIS	TES || id:ukb-bub35-TES	MR Egger	117.968970797093	80	0.00371206906650587
ukb-bub35-TES	finngen_R10_N14_ENDOMETRIOSIS	Endometriosis || id:finngen_R10_N14_ENDOMETRIOSIS	TES || id:ukb-bub35-TES	Inverse variance weighted	118.084	81	0.00452482606022452
ukb-bub35-TP	finngen_R10_N14_ENDOMETRIOSIS	Endometriosis || id:finngen_R10_N14_ENDOMETRIOSIS	TP || id:ukb-bub35-TP	MR Egger	340.847739538199	214	7.60471980618258e-08
ukb-bub35-TP	finngen_R10_N14_ENDOMETRIOSIS	Endometriosis || id:finngen_R10_N14_ENDOMETRIOSIS	TP || id:ukb-bub35-TP	Inverse variance weighted	343.092850088545	215	6.27500512315631e-08
ukb-bub35-TRIG	finngen_R10_N14_ENDOMETRIOSIS	Endometriosis || id:finngen_R10_N14_ENDOMETRIOSIS	TRIG || id:ukb-bub35-TRIG	MR Egger	355.440246003852	213	3.1704146808312e-09
ukb-bub35-TRIG	finngen_R10_N14_ENDOMETRIOSIS	Endometriosis || id:finngen_R10_N14_ENDOMETRIOSIS	TRIG || id:ukb-bub35-TRIG	Inverse variance weighted	356.453116895575	214	3.34992455534434e-09
ukb-bub35-UA	finngen_R10_N14_ENDOMETRIOSIS	Endometriosis || id:finngen_R10_N14_ENDOMETRIOSIS	UA || id:ukb-bub35-UA	MR Egger	356.318554198671	223	3.37648424967266e-08
ukb-bub35-UA	finngen_R10_N14_ENDOMETRIOSIS	Endometriosis || id:finngen_R10_N14_ENDOMETRIOSIS	UA || id:ukb-bub35-UA	Inverse variance weighted	356.322655143607	224	4.29950665968683e-08
ukb-bub35-UCR	finngen_R10_N14_ENDOMETRIOSIS	Endometriosis || id:finngen_R10_N14_ENDOMETRIOSIS	UCR || id:ukb-bub35-UCR	MR Egger	27.675587482029	24	0.27396054557582
ukb-bub35-UCR	finngen_R10_N14_ENDOMETRIOSIS	Endometriosis || id:finngen_R10_N14_ENDOMETRIOSIS	UCR || id:ukb-bub35-UCR	Inverse variance weighted	29.6467	25	0.237789784376809
ukb-bub35-URK	finngen_R10_N14_ENDOMETRIOSIS	Endometriosis || id:finngen_R10_N14_ENDOMETRIOSIS	URK || id:ukb-bub35-URK	MR Egger	16.9504556077106	8	0.030629136039033
ukb-bub35-URK	finngen_R10_N14_ENDOMETRIOSIS	Endometriosis || id:finngen_R10_N14_ENDOMETRIOSIS	URK || id:ukb-bub35-URK	Inverse variance weighted	17.0352006947179	9	0.0481675819758716
ukb-bub35-URMA	finngen_R10_N14_ENDOMETRIOSIS	Endometriosis || id:finngen_R10_N14_ENDOMETRIOSIS	URMA || id:ukb-bub35-URMA	MR Egger	3.16572760733681	2	0.205386069796473
ukb-bub35-URMA	finngen_R10_N14_ENDOMETRIOSIS	Endometriosis || id:finngen_R10_N14_ENDOMETRIOSIS	URMA || id:ukb-bub35-URMA	Inverse variance weighted	6.63057950293052	3	0.0846526009912254
ukb-bub35-URNA	finngen_R10_N14_ENDOMETRIOSIS	Endometriosis || id:finngen_R10_N14_ENDOMETRIOSIS	URNA || id:ukb-bub35-URNA	MR Egger	53.147586100183	30	0.00571276564262363
ukb-bub35-URNA	finngen_R10_N14_ENDOMETRIOSIS	Endometriosis || id:finngen_R10_N14_ENDOMETRIOSIS	URNA || id:ukb-bub35-URNA	Inverse variance weighted	53.2107287971235	31	0.00780790901577203
ukb-bub35-VITD	finngen_R10_N14_ENDOMETRIOSIS	Endometriosis || id:finngen_R10_N14_ENDOMETRIOSIS	VITD || id:ukb-bub35-VITD	MR Egger	107.862970175716	66	0.000878565318506717
ukb-bub35-VITD	finngen_R10_N14_ENDOMETRIOSIS	Endometriosis || id:finngen_R10_N14_ENDOMETRIOSIS	VITD || id:ukb-bub35-VITD	Inverse variance weighted	108.382019058149	67	0.00103088735225299

## Sheet: Table3
id.exposure	id.outcome	outcome	exposure	method	nsnp	b	se	pval	lo_ci	up_ci	or	or_lci95	or_uci95
ukb-bub35-ALB	finngen_R10_N14_ENDOMETRIOSIS	Endometriosis || id:finngen_R10_N14_ENDOMETRIOSIS	ALB || id:ukb-bub35-ALB	Inverse variance weighted (multiplicative random effects)	187	0.0583889218879586	0.0566463848811712	0.302652600204413	-0.052638	0.169415836255054	1.06012722222388	0.94872339532929	1.18461264140117
ukb-bub35-ALB	finngen_R10_N14_ENDOMETRIOSIS	Endometriosis || id:finngen_R10_N14_ENDOMETRIOSIS	ALB || id:ukb-bub35-ALB	MR Egger	187	-0.0404345	0.124165690345086	0.745057340150212	-0.283799	0.202930217562929	0.960372032715601	0.752917748724643	1.22498698268781
ukb-bub35-ALB	finngen_R10_N14_ENDOMETRIOSIS	Endometriosis || id:finngen_R10_N14_ENDOMETRIOSIS	ALB || id:ukb-bub35-ALB	Weighted median	187	-0.0693556	0.0740631711615447	0.349047237614287	-0.214519	0.0758081781031493	0.932994813244724	0.806929114508113	1.07875562535897
ukb-bub35-ALB	finngen_R10_N14_ENDOMETRIOSIS	Endometriosis || id:finngen_R10_N14_ENDOMETRIOSIS	ALB || id:ukb-bub35-ALB	Weighted mode	187	-0.22455	0.137398861879517	0.103888486901116	-0.493852	0.0447516127091011	0.798875506835971	0.610271141775959	1.04576807214771
ukb-bub35-ALP	finngen_R10_N14_ENDOMETRIOSIS	Endometriosis || id:finngen_R10_N14_ENDOMETRIOSIS	ALP || id:ukb-bub35-ALP	Inverse variance weighted (multiplicative random effects)	265	-0.0431865	0.032288326704543	0.181050628506199	-0.106472	0.0200986069830795	0.957732743457678	0.899000549119965	1.02030194396307
ukb-bub35-ALP	finngen_R10_N14_ENDOMETRIOSIS	Endometriosis || id:finngen_R10_N14_ENDOMETRIOSIS	ALP || id:ukb-bub35-ALP	MR Egger	265	-0.109419	0.0526802585218811	0.0387689296421185	-0.212672	-0.00616552	0.896354925184233	0.808421151387229	0.993853451908489
ukb-bub35-ALP	finngen_R10_N14_ENDOMETRIOSIS	Endometriosis || id:finngen_R10_N14_ENDOMETRIOSIS	ALP || id:ukb-bub35-ALP	Weighted median	265	-0.0413727	0.0442209954188666	0.349484119577777	-0.128046	0.0453004122607469	0.959471431096123	0.879813003791993	1.04634214670836
ukb-bub35-ALP	finngen_R10_N14_ENDOMETRIOSIS	Endometriosis || id:finngen_R10_N14_ENDOMETRIOSIS	ALP || id:ukb-bub35-ALP	Weighted mode	265	-0.069819	0.0398965445758293	0.0812800687008831	-0.148016	0.00837826658794129	0.932562635035818	0.86241715389139	1.00841346248833
ukb-bub35-ALT	finngen_R10_N14_ENDOMETRIOSIS	Endometriosis || id:finngen_R10_N14_ENDOMETRIOSIS	ALT || id:ukb-bub35-ALT	Inverse variance weighted (multiplicative random effects)	175	0.0600232790226078	0.0534363382496958	0.26132408556547	-0.0447119	0.164758501992012	1.06186126535005	0.956272902360961	1.17910833201168
ukb-bub35-ALT	finngen_R10_N14_ENDOMETRIOSIS	Endometriosis || id:finngen_R10_N14_ENDOMETRIOSIS	ALT || id:ukb-bub35-ALT	MR Egger	175	0.00522886276189565	0.103915571359855	0.959926729290312	-0.198446	0.208903382627211	1.00524255712303	0.820004330940181	1.23232592868459
ukb-bub35-ALT	finngen_R10_N14_ENDOMETRIOSIS	Endometriosis || id:finngen_R10_N14_ENDOMETRIOSIS	ALT || id:ukb-bub35-ALT	Weighted median	175	0.0687591901979234	0.0754351999569657	0.362031947649458	-0.0790938	0.216612182113576	1.07117822787034	0.923953	1.24186239228775
ukb-bub35-ALT	finngen_R10_N14_ENDOMETRIOSIS	Endometriosis || id:finngen_R10_N14_ENDOMETRIOSIS	ALT || id:ukb-bub35-ALT	Weighted mode	175	-0.0161733	0.0830272068146628	0.845780108417012	-0.178907	0.146559978258191	0.983956739225025	0.836183934749113	1.15784437422471
ukb-bub35-APOA	finngen_R10_N14_ENDOMETRIOSIS	Endometriosis || id:finngen_R10_N14_ENDOMETRIOSIS	APOA || id:ukb-bub35-APOA	Inverse variance weighted (multiplicative random effects)	213	-0.0572078	0.0355575372867453	0.10764263254463	-0.126901	0.01248497046589	0.944397800641011	0.880821243280924	1.01256323307262
ukb-bub35-APOA	finngen_R10_N14_ENDOMETRIOSIS	Endometriosis || id:finngen_R10_N14_ENDOMETRIOSIS	APOA || id:ukb-bub35-APOA	MR Egger	213	-0.0710495	0.0570314140589288	0.214221097512187	-0.182831	0.0407321058991671	0.931415817893304	0.832908874454359	1.04157303689456
ukb-bub35-APOA	finngen_R10_N14_ENDOMETRIOSIS	Endometriosis || id:finngen_R10_N14_ENDOMETRIOSIS	APOA || id:ukb-bub35-APOA	Weighted median	213	-0.0532143	0.0483705400620923	0.271272078797956	-0.148021	0.0415919981507642	0.948176833996361	0.862413418992142	1.04246906266605
ukb-bub35-APOA	finngen_R10_N14_ENDOMETRIOSIS	Endometriosis || id:finngen_R10_N14_ENDOMETRIOSIS	APOA || id:ukb-bub35-APOA	Weighted mode	213	-0.0769697	0.0465857564561397	0.0999708125399171	-0.168278	0.014338351918157	0.925917880035191	0.845119016689473	1.01444163915184
ukb-bub35-APOB	finngen_R10_N14_ENDOMETRIOSIS	Endometriosis || id:finngen_R10_N14_ENDOMETRIOSIS	APOB || id:ukb-bub35-APOB	Inverse variance weighted (multiplicative random effects)	221	0.0473529650291561	0.0323059294246544	0.142711776063985	-0.0159667	0.110672586701479	1.04849202479261	0.984160134710759	1.11702911678779
ukb-bub35-APOB	finngen_R10_N14_ENDOMETRIOSIS	Endometriosis || id:finngen_R10_N14_ENDOMETRIOSIS	APOB || id:ukb-bub35-APOB	MR Egger	221	0.030661762208653	0.0466543621174328	0.511735319101034	-0.0607808	0.122104311958821	1.03113667550468	0.94102950255826	1.12987195479029
ukb-bub35-APOB	finngen_R10_N14_ENDOMETRIOSIS	Endometriosis || id:finngen_R10_N14_ENDOMETRIOSIS	APOB || id:ukb-bub35-APOB	Weighted median	221	0.0561353843473217	0.0409960539573204	0.17090942290763	-0.0242169	0.13648765010367	1.0577408756015	0.976073994496947	1.14624072173427
ukb-bub35-APOB	finngen_R10_N14_ENDOMETRIOSIS	Endometriosis || id:finngen_R10_N14_ENDOMETRIOSIS	APOB || id:ukb-bub35-APOB	Weighted mode	221	0.0614512552286284	0.0369746385022307	0.0979401790786606	-0.011019	0.133922	1.06337866111574	0.989041450969943	1.1433031202154
ukb-bub35-AST	finngen_R10_N14_ENDOMETRIOSIS	Endometriosis || id:finngen_R10_N14_ENDOMETRIOSIS	AST || id:ukb-bub35-AST	Inverse variance weighted (multiplicative random effects)	209	0.0419159738836089	0.0463082672346019	0.365385402567013	-0.0488482	0.132680177663429	1.04280685205942	0.952325653294288	1.14188473967953
ukb-bub35-AST	finngen_R10_N14_ENDOMETRIOSIS	Endometriosis || id:finngen_R10_N14_ENDOMETRIOSIS	AST || id:ukb-bub35-AST	MR Egger	209	-0.00812008	0.0912749705594904	0.929197448831597	-0.187019	0.17077886107981	0.991912797589646	0.829427957601461	1.18622839874765
ukb-bub35-AST	finngen_R10_N14_ENDOMETRIOSIS	Endometriosis || id:finngen_R10_N14_ENDOMETRIOSIS	AST || id:ukb-bub35-AST	Weighted median	209	-0.0188265	0.0682880860481775	0.782784134736097	-0.152671	0.115018124656962	0.981349588080959	0.858411944730913	1.12189377132742
ukb-bub35-AST	finngen_R10_N14_ENDOMETRIOSIS	Endometriosis || id:finngen_R10_N14_ENDOMETRIOSIS	AST || id:ukb-bub35-AST	Weighted mode	209	0.00253933789218097	0.0775663942404073	0.973915229393401	-0.149491	0.154569470603379	1.00254256474142	0.861146364991359	1.16715535822809
ukb-bub35-AST2ALT	finngen_R10_N14_ENDOMETRIOSIS	Endometriosis || id:finngen_R10_N14_ENDOMETRIOSIS	AST2ALT || id:ukb-bub35-AST2ALT	Inverse variance weighted (multiplicative random effects)	190	-0.07002	0.0540479962015636	0.195142437645201	-0.175954	0.035914052560817	0.932375153573888	0.838656483034495	1.03656675240436
ukb-bub35-AST2ALT	finngen_R10_N14_ENDOMETRIOSIS	Endometriosis || id:finngen_R10_N14_ENDOMETRIOSIS	AST2ALT || id:ukb-bub35-AST2ALT	MR Egger	190	0.134820208334001	0.106224746074111	0.205939553478714	-0.0733803	0.34302071063926	1.14433102467355	0.929247375647003	1.40919794701455
ukb-bub35-AST2ALT	finngen_R10_N14_ENDOMETRIOSIS	Endometriosis || id:finngen_R10_N14_ENDOMETRIOSIS	AST2ALT || id:ukb-bub35-AST2ALT	Weighted median	190	0.0280561528814708	0.0773382716263625	0.716775273487724	-0.123527	0.179639165269141	1.02845343342377	0.883797902550032	1.1967854434473
ukb-bub35-AST2ALT	finngen_R10_N14_ENDOMETRIOSIS	Endometriosis || id:finngen_R10_N14_ENDOMETRIOSIS	AST2ALT || id:ukb-bub35-AST2ALT	Weighted mode	190	0.130080211185761	0.0963851950026508	0.178762793228575	-0.0588348	0.318995193390957	1.13891973376324	0.942862544504487	1.37574471222317
ukb-bub35-BILD	finngen_R10_N14_ENDOMETRIOSIS	Endometriosis || id:finngen_R10_N14_ENDOMETRIOSIS	BILD || id:ukb-bub35-BILD	Inverse variance weighted (multiplicative random effects)	76	0.00770250829939246	0.0374305668527621	0.83696179926405	-0.0656614	0.0810664193308062	1.00773224892655	0.936447889313613	1.08444292214798
ukb-bub35-BILD	finngen_R10_N14_ENDOMETRIOSIS	Endometriosis || id:finngen_R10_N14_ENDOMETRIOSIS	BILD || id:ukb-bub35-BILD	MR Egger	76	0.0331092057891553	0.0447218961133774	0.461439009674217	-0.0545457	0.120764122171375	1.03366341510681	0.946915223812078	1.12835872616863
ukb-bub35-BILD	finngen_R10_N14_ENDOMETRIOSIS	Endometriosis || id:finngen_R10_N14_ENDOMETRIOSIS	BILD || id:ukb-bub35-BILD	Weighted median	76	-0.0127601	0.0447346525995412	0.775459807413159	-0.10044	0.0749197793607234	0.987320925680305	0.904439323939746	1.07779768579717
ukb-bub35-BILD	finngen_R10_N14_ENDOMETRIOSIS	Endometriosis || id:finngen_R10_N14_ENDOMETRIOSIS	BILD || id:ukb-bub35-BILD	Weighted mode	76	-0.00647806	0.0337380871543486	0.848253134340225	-0.0726047	0.0596485936519794	0.993542880206238	0.929968366440858	1.06146347599586
ukb-bub35-BUN	finngen_R10_N14_ENDOMETRIOSIS	Endometriosis || id:finngen_R10_N14_ENDOMETRIOSIS	BUN || id:ukb-bub35-BUN	Inverse variance weighted (multiplicative random effects)	158	0.0452283399665526	0.0624638586636837	0.469021446052989	-0.0772008	0.167657502947373	1.04626673714683	0.92570393228448	1.18253152771903
ukb-bub35-BUN	finngen_R10_N14_ENDOMETRIOSIS	Endometriosis || id:finngen_R10_N14_ENDOMETRIOSIS	BUN || id:ukb-bub35-BUN	MR Egger	158	0.0459624891231755	0.140333632778042	0.74371148069702	-0.229091	0.321016409368138	1.04703513501432	0.795255819049319	1.37852820148491
ukb-bub35-BUN	finngen_R10_N14_ENDOMETRIOSIS	Endometriosis || id:finngen_R10_N14_ENDOMETRIOSIS	BUN || id:ukb-bub35-BUN	Weighted median	158	-0.020189	0.0761900163976075	0.791023362319438	-0.169521	0.129143452584995	0.980013453300282	0.844068681346871	1.13785334046159
ukb-bub35-BUN	finngen_R10_N14_ENDOMETRIOSIS	Endometriosis || id:finngen_R10_N14_ENDOMETRIOSIS	BUN || id:ukb-bub35-BUN	Weighted mode	158	-0.052871	0.0937877688422896	0.573742367261386	-0.236695	0.130953067496898	0.948502399872201	0.789231977823418	1.13991428102602
[truncated: 104 more rows]

## Sheet: Table4
id.exposure	id.outcome	outcome	exposure	egger_intercept	se	pval
[truncated: 35 more rows]

[truncated: 5 more sheets: Tbale5, Table6, Table7, Table8, Table9]
